# Supplementary material for: More than just lipid balls: quantitative analysis of plastoglobule attributes and their stress-related responses
Source: Planta. 2022 Feb 10;255(3):62. doi: 10.1007/s00425-022-03848-9 (PMC8828631; doi:10.1007/s00425-022-03848-9)
Supplement: Supplementary file 1 — Supplementary file1 (XLSX 583 KB) Supplementary data are available at Planta online [file 425_2022_3848_MOESM1_ESM.xlsx]

## Sheet: Data
			Common information													Table data					Image analysis data																Structures
Article	Figure	Number of chloroplast	Species	Taxonomic rank	Family	Tissue	Specific tissue	Primary Stress Type	Secondary Stress Type	Specific stress description	Control/Stress	Growth chamber/Greenhouse/Field	PAR (µmol m2 s1)	Temperature (°C)	Photoperiodo (h)	Chloroplast area (µm2)	Total PG area (µm2)	Number of PGs	Individual PG area (µm2)	% PGs	Chloroplast area (µm2)	Total PG area (µm2)	Number of PGs (NPG)	Individual PG area (µm2)	Diameter of PGs (nm)	%PG (without starch area)	Total Core Area (nm2)	%Core	Total Coat area (nm2)	%Coat	Core/Coat Ratio	PGs grey value	Vacuole grey value	nED	Starch Area (µm2)	Number of Starch granules	Alone/Groups	Attached to thylakoids	Number of groups	Number of clusters with more than 10 PGs
Wu et al. (2019) Journal of Environmental Management 246: 426-433.	Fig. 3e	1	Poncirus trifoliata	Angiosperm dicot (Eurosids II)	Rutaceae	Leaf	apex	Toxicity		Control	Control	Field									2.648	0.023	5	4600	76.5498	0.86858	19545.8	0.738133	3465.96	0.13089	5.63935	109	199	45.2261	0	0	Alone	Yes	0	0
Wu et al. (2019) Journal of Environmental Management 246: 426-433.	Fig. 3e	2	Poncirus trifoliata	Angiosperm dicot (Eurosids II)	Rutaceae	Leaf	apex	Toxicity		Control	Control	Field									2.681	0.028	5	5600	84.4616	1.1599	24175.5	1.00147	3838.8	0.159022	6.29767	91	199	54.2714	0.267	1	Alone	Yes	0	0
Wu et al. (2019) Journal of Environmental Management 246: 426-433.	Fig. 3e	3	Poncirus trifoliata	Angiosperm dicot (Eurosids II)	Rutaceae	Leaf	apex	Toxicity		Control	Control	Field									2.254	0.025	6	4166.67	72.855	1.10914	21062.5	0.934451	3950.22	0.175254	5.33199	109	199	45.2261	0	0	Alone	Yes	0	0
Wu et al. (2019) Journal of Environmental Management 246: 426-433.	Fig. 3f	1	Poncirus trifoliata	Angiosperm dicot (Eurosids II)	Rutaceae	Leaf	apex	Toxicity		Boron	Stress	Field									9.954	1.081	48	22520.8	169.378	10.86	1.00628e+06	10.1093	75267.9	0.756157	13.3694	16	213	92.4883	0	0	Group	Not visible	6	2
Wu et al. (2019) Journal of Environmental Management 246: 426-433.	Fig. 3f	2	Poncirus trifoliata	Angiosperm dicot (Eurosids II)	Rutaceae	Leaf	apex	Toxicity		Boron	Stress	Field									9.105	0.99	42	23571.4	173.284	11.1612	923099	10.407	67405.4	0.759926	13.6947	56	213	73.7089	0.235	1	Group	Not visible	2	4
Wu et al. (2019) Journal of Environmental Management 246: 426-433.	Fig. 3g	1	Poncirus trifoliata	Angiosperm dicot (Eurosids II)	Rutaceae	Leaf	center	Toxicity		Control	Control	Field									1.114	0.005	1	5000	79.8087	0.448833	4278.64	0.384079	723.907	0.0649826	5.91049	79	162	51.2346	0	0	Alone	Yes	0	0
Wu et al. (2019) Journal of Environmental Management 246: 426-433.	Fig. 3g	2	Poncirus trifoliata	Angiosperm dicot (Eurosids II)	Rutaceae	Leaf	center	Toxicity		Control	Control	Field									2.566	0	0	0	0	0	0	0	0	0					0	0			0	0
Wu et al. (2019) Journal of Environmental Management 246: 426-433.	Fig. 3g	3	Poncirus trifoliata	Angiosperm dicot (Eurosids II)	Rutaceae	Leaf	center	Toxicity		Control	Control	Field									1.508	0.026	4	6500	90.9959	1.72414	22695.9	1.50503	3317.38	0.219985	6.84152	57	162	64.8148	0	0	Alone	Yes	0	0
Wu et al. (2019) Journal of Environmental Management 246: 426-433.	Fig. 3h	1	Poncirus trifoliata	Angiosperm dicot (Eurosids II)	Rutaceae	Leaf	center	Toxicity		Boron	Stress	Field									5.594	0.377	13	29000	192.205	15.0439	354010	14.1265	23181.8	0.925053	15.271	16	174	90.8046	3.088	3	Alone/Group	Not visible	2	1
Wu et al. (2019) Journal of Environmental Management 246: 426-433	Fig. 3h	1	Poncirus trifoliata	Angiosperm dicot (Eurosids II)	Rutaceae	Leaf	center	Toxicity		Boron	Stress	Field									23.359	0.737	30	24566.7	176.904	8.67161	688205	8.09748	49170.4	0.578543	13.9963	6	174	96.5517	14.86	3	Alone/Group	Not visible bien, parece que si	6	0
Chen et al. (2019) BMC Plant Biology 19: 395	Fig. 3a	1	Oryza sativa	Angiosperm monocot (Commelinoids)	Poaceae	Leaf	center	Mutant		Control (WT)	Control	Field									17.77	0.137	11	12454.5	125.959	0.824705	124322	0.748389	12747.5	0.0767367	9.75268	11	192	94.2708	1.158	2	Alone/Group	Not visible bien, parece que si	1	0
Chen et al. (2019) BMC Plant Biology 19: 396	Fig. 3b	1	Oryza sativa	Angiosperm monocot (Commelinoids)	Poaceae	Leaf	center	Mutant		Control (WT)	Control	Field									21.29	0.115	8	14375	135.322	0.55379	105082	0.506028	9976.88	0.0480443	10.5325	8	195	95.8974	0.524	4	Alone	Not visible bien, parece que si	0	0
Réthoré et al. (2019) The Plant Journal 99: 302-315	Fig. 6a	1	Arabidopsis thaliana	Angiosperm dicot (Eurosids II)	Brassicaceae	cotyledon		Deficiency		4 days deficiency	Stress	Growth chamber	150	20	16				0		5.383	0	0	0	0	0	0	0	0	0					2.288	6				0
Réthoré et al. (2019) The Plant Journal 99: 302-316	Fig. 6a	1	Arabidopsis thaliana	Angiosperm dicot (Eurosids II)	Brassicaceae	cotyledon		Deficiency		7 days deficiency	Stress	Growth chamber	150	20	16				0.015		2.297	0.06	11	5454.55	83.3575	2.6121	51699.7	2.25075	8330.88	0.362685	6.20579	12	142	91.5493	0	0	Alone/Group	Yes	3	0
Réthoré et al. (2019) The Plant Journal 99: 302-317	Fig. 6a	1	Arabidopsis thaliana	Angiosperm dicot (Eurosids II)	Brassicaceae	cotyledon		Deficiency		14 days deficiency	Stress	Growth chamber	150	20	16				0.068		4.924	0.707	12	58916.7	273.958	14.3582	676716	13.7432	30644.7	0.622354	22.0826	16	143	88.8112	0	0	Alone/Group	Not visible	1	0
Réthoré et al. (2019) The Plant Journal 99: 302-318	Fig. 6a	1	Arabidopsis thaliana	Angiosperm dicot (Eurosids II)	Brassicaceae	cotyledon		Deficiency		1 days deficiency	Stress	Growth chamber	150	20	16				0.123		5.818	0.68	5	136000	416.231	11.6879	660873	11.3591	19473.1	0.334704	33.9377	21	160	86.875	0	0	Alone/Group	Yes	1	0
Réthoré et al. (2019) The Plant Journal 99: 302-319	Fig. 6a	1	Arabidopsis thaliana	Angiosperm dicot (Eurosids II)	Brassicaceae	cotyledon		Deficiency		28 days deficiency	Stress	Growth chamber	150	20	16				0.187		6.246	1.157	5	231400	542.934	18.5239	1.13215e+06	18.1259	25443.8	0.407362	44.4959	26	162	83.9506	0	0	Alone/Group	Not visible	1	0
Xu et al. (2019) Acta Physiologiae Plantarum 41: 74	Fig. 3a	1	Potamogeton crispus	Angiosperm monocot (Alismatales)	Potamogetonaceae			Toxicity		Control	Control	Growth chamber	114	22.5	14						8.449	0.113	10	11300	119.979	1.33744	102033	1.20763	11025	0.130489	9.25464	17	108	84.2593	0	0	Alone/Group	Not visible	1	0
Xu et al. (2019) Acta Physiologiae Plantarum 41: 75	Fig. 3b	1	Potamogeton crispus	Angiosperm monocot (Alismatales)	Potamogetonaceae			Toxicity		10µM Y	Stress	Growth chamber	114	22.5	14						3.119	0.132	13	10153.8	113.731	4.23213	118500	3.7993	13567.1	0.434982	8.73439	16	91	82.4176	0	0	Alone/Group	Yes	3	0
Xu et al. (2019) Acta Physiologiae Plantarum 41: 76	Fig. 3c	1	Potamogeton crispus	Angiosperm monocot (Alismatales)	Potamogetonaceae			Toxicity		20µM Y	Stress	Growth chamber	114	22.5	14						4.959	1.378	15	91866.7	342.093	27.7879	1.33076e+06	26.8353	47938.3	0.966692	27.76	28	145	80.6897	0	0	Alone/Group	Yes	5	0
Xu et al. (2019) Acta Physiologiae Plantarum 41: 77	Fig. 3d	1	Potamogeton crispus	Angiosperm monocot (Alismatales)	Potamogetonaceae			Toxicity		30µM Y	Stress	Growth chamber	114	22.5	14						4.217	1.025	10	102500	361.349	24.3064	991749	23.5179	33773.7	0.800894	29.3645	33	214	84.5794	0	0	Alone/Group	Yes	1	0
Xu et al. (2019) Acta Physiologiae Plantarum 41: 78	Fig. 3d	2	Potamogeton crispus	Angiosperm monocot (Alismatales)	Potamogetonaceae			Toxicity		30µM Y	Stress	Growth chamber									2.405	0.214	2	107000	369.196	8.89813	207206	8.61565	6902.65	0.287012	30.0184	34	214	84.1121	0	0	Alone	Yes	0	0
El-Banna et al. (2019) Ecotoxicology and Environmental Safety 170: 363-374	Fig. 1a	1	Cichorium intybus	Angiosperm dicot (Euasterids II)	Asteraceae	Leaf		Toxicity		Control	Control	Growth chamber									17.233	0.147	4	36750	216.368	0.878294	139031	0.830681	8043.82	0.0480601	17.2842	39.88	215.2	81.4684	0.496	1	Alone	Yes	0	0
El-Banna et al. (2019) Ecotoxicology and Environmental Safety 170: 363-375	Fig. 1a	2	Cichorium intybus	Angiosperm dicot (Euasterids II)	Asteraceae	Leaf		Toxicity		Control	Control	Growth chamber									16.892	0.076	2	38000	220.017	0.468038	71948	0.443084	4090.69	0.0251921	17.5882	32.37	215.2	84.9582	0.654	1	Alone	Yes	0	0
El-Banna et al. (2019) Ecotoxicology and Environmental Safety 170: 363-376	Fig. 1b	1	Cichorium intybus	Angiosperm dicot (Euasterids II)	Asteraceae	Leaf		Toxicity		Pb	Stress	Growth chamber									12.606	0.045	3	15000	138.233	0.361765	41199.3	0.331211	3823.62	0.030739	10.7749	39.75	162	75.463	0.167	2	Alone	Not visible	0	0
El-Banna et al. (2019) Ecotoxicology and Environmental Safety 170: 363-377	Fig. 1c	1	Cichorium intybus	Angiosperm dicot (Euasterids II)	Asteraceae	Leaf		Toxicity		Pb	Stress	Growth chamber									9.44	0.046	4	11500	121.036	0.487288	41573.6	0.440398	4449.86	0.0471383	9.34268	36.67	211.58	82.6685	0	0	Alone	Yes	0	0
El-Banna et al. (2019) Ecotoxicology and Environmental Safety 170: 363-378	Fig. 1c	2	Cichorium intybus	Angiosperm dicot (Euasterids II)	Asteraceae	Leaf		Toxicity		Pb	Stress	Growth chamber									9.55	0.022	2	11000	118.375	0.230366	19836.4	0.207711	2174.78	0.0227726	9.12112	28.51	211.58	86.5252	0	0	Alone	Yes	0	0
El-Banna et al. (2019) Ecotoxicology and Environmental Safety 170: 363-379	Fig. 1d	1	Cichorium intybus	Angiosperm dicot (Euasterids II)	Asteraceae	Leaf		Toxicity		Pb+Biofil1	Stress	Growth chamber									15.593	0.066	4	16500	144.98	0.43205	60681.1	0.397232	5352.52	0.0350388	11.3369	21.24	225	90.56	0.317	1	Alone	Yes	0	0
El-Banna et al. (2019) Ecotoxicology and Environmental Safety 170: 363-380	Fig. 1e	1	Cichorium intybus	Angiosperm dicot (Euasterids II)	Asteraceae	Leaf		Toxicity		Pb+Biofil2	Stress	Growth chamber									17.566	0.07	4	17500	149.308	0.402994	64520	0.371445	5515.71	0.0317542	11.6975	26.92	190	85.8316	0.196	1	Alone	Yes	0	0
El-Banna et al. (2019) Ecotoxicology and Environmental Safety 170: 363-381	Fig. 1e	2	Cichorium intybus	Angiosperm dicot (Euasterids II)	Asteraceae	Leaf		Toxicity		Pb+Biofil2	Stress	Growth chamber									15.366	0.038	3	12666.7	127.027	0.249934	34512.6	0.226997	3506.79	0.0230649	9.84164	36.81	190	80.6263	0.162	1	Alone	Yes	0	0
El-Banna et al. (2019) Ecotoxicology and Environmental Safety 170: 363-382	Fig. 1f	1	Cichorium intybus	Angiosperm dicot (Euasterids II)	Asteraceae	Leaf		Toxicity		Pb+Biofil3	Stress	Growth chamber									16.8	0.096	5	19200	156.392	0.618796	88820.5	0.572518	7228.47	0.0465932	12.2876	42.2	202.84	79.1954	1.286	1	Alone	Not visible	0	0
El-Banna et al. (2019) Ecotoxicology and Environmental Safety 170: 363-383	Fig. 1f	2	Cichorium intybus	Angiosperm dicot (Euasterids II)	Asteraceae	Leaf		Toxicity		Pb+Biofil3	Stress	Growth chamber									13.83	0.055	3	18333.3	152.822	0.442656	50791.9	0.408788	4236.13	0.0340936	11.9902	42.7	189.2	77.4313	1.405	1	alone	Not visible	0	0
Zechmann (2019) PLoS ONE 14(4): e0214811	Fig. 3b	1	Arabidospsis thaliana	Angiosperm dicot (Eurosids II)	Brassicaceae	Leaf		Light intensity		Control	Control	Growth chamber	130	20	8	9.4	0.0564			0.6	13.135	0.049	19	2578.95	57.3174	0.463883	39298.3	0.372037	9726.68	0.0920826	4.04026	126.13	243	48.0947	2.572	2	Alone/Group	Yes	1	0
Zechmann (2019) PLoS ONE 14(4): e0214811	Fig. 3c	1	Arabidospsis thaliana	Angiosperm dicot (Eurosids II)	Brassicaceae	Leaf		Light intensity		1500 µmol m2 s1	Stress	Growth chamber	1500	20	8	4.8	0.0528			1.1	8.52	0.155	40	3875	70.2588	1.81925	129723	1.52257	25356	0.297606	5.11605	87	241	63.9004	0	0	Group	Not visible	6	2
Zechmann (2019) PLoS ONE 14(4): e0214811	Fig. 3d	1	Arabidospsis thaliana	Angiosperm dicot (Eurosids II)	Brassicaceae	Leaf		Senescence		Botrytis	Stress	Growth chamber	130	20	8	3.1	0.4774			15.4	6.321	0.685	21	32619	203.845	10.8369	645598	10.2135	39751.5	0.628879	16.2408	123	236	47.8814	0	0	Alone/Group	Yes	3	0
Zechmann (2019) PLoS ONE 14(4): e0214811	Fig. 3e	1	Arabidospsis thaliana	Angiosperm dicot (Eurosids II)	Brassicaceae	Leaf		Senescence		Darkness	Stress	Growth chamber	0	20	8	3	0.888			29.6	2.939	1.0655	18	59194.4	274.603	36.2538	1.01997e+06	34.7045	46076.5	1.56776	22.1364	123	243	49.3827	0	0	Group	Not visible	No se aprecia bien, todo el citoplasma con PGs	1
Zechmann (2019) PLoS ONE 14(4): e0214811	Fig. 3e	1	Arabidospsis thaliana	Angiosperm dicot (Eurosids II)	Brassicaceae	Leaf		Senescence		Darkness	Stress	Growth chamber	0	20	8	3	0.888			29.6	2.3	1.221	11	111000	376.034	53.087	1.18295e+06	51.4326	38673.4	1.68145	30.5881	121	243	50.2058	0	0	Group	Not visible	No se aprecia bien, todo el citoplasma con PGs	1
Aleksandrowicz-Trzcinska et al. (2019) Forests 10: 269	Fig. 1c	1	Pinus sylvestris	Gymnosperm	Pinaceae	Leaf		Toxicity		Cu-nanoparticles	Stress	Greenhouse		28							3.527	0.06	7	8571.43	104.494	1.70116	53334.6	1.51218	6695.93	0.189848	7.96523	22.4	183	87.7596	0	0	Alone	Not visible	0	0
Aleksandrowicz-Trzcinska et al. (2019) Forests 10: 269	Fig. 1c	2	Pinus sylvestris	Gymnosperm	Pinaceae	Leaf		Toxicity		Cu-nanoparticles	Stress	Greenhouse		28							4.751	0.315	19	16578.9	145.326	6.63018	289674	6.09712	25486.5	0.536445	11.3658	24	183	86.8852	0	0	Alone/Group	Not visible	1	0
Aleksandrowicz-Trzcinska et al. (2019) Forests 10: 269	Fig. 1d	1	Pinus sylvestris	Gymnosperm	Pinaceae	Leaf		Toxicity		Ag-nanoparticles	Stress	Greenhouse		28							3.606	0.086	14	6142.86	88.4607	2.38491	74767.5	2.07342	11276.3	0.312709	6.6305	76	181	58.011	0	0	Alone/Group (line)	Not visible	4	0
Aleksandrowicz-Trzcinska et al. (2019) Forests 10: 269	Fig. 2a	1	Quercus robur	Angiosperm dicot (Eurosids I)	Fagaceae	Leaf		Toxicity		Control	Control	Greenhouse		28							22.35	1.149	10	114900	382.583	5.55207	1.11381e+06	5.38203	35774.9	0.172867	31.1339	38	217	82.4885	1.655	1	Alone/Group	Not visible	2	0
Aleksandrowicz-Trzcinska et al. (2019) Forests 10: 269	Fig. 2b	1	Quercus robur	Angiosperm dicot (Eurosids I)	Fagaceae	Leaf		Toxicity		Cu-nanoparticles	Stress	Greenhouse		28							4.806	0.62	7	88571.4	335.902	12.9005	598353	12.4501	21962.7	0.456985	27.244	39	231	83.1169	0	0	Alone	Yes	0	0
Aleksandrowicz-Trzcinska et al. (2019) Forests 10: 269	Fig. 2c	1	Quercus robur	Angiosperm dicot (Eurosids I)	Fagaceae	Leaf		Toxicity		Ag-nanoparticles	Stress	Greenhouse		28							12.937	0.344	4	86000	330.99	3.68545	331810	3.55486	12364.9	0.132472	26.8348	72	149	51.6779	3.603	2	Alone	Not visible	0	0
Aleksandrowicz-Trzcinska et al. (2019) Forests 10: 269	Fig. 2d	1	Quercus robur	Angiosperm dicot (Eurosids I)	Fagaceae	Leaf		Toxicity		Ag-nanoparticles	Stress	Greenhouse		28							1.457	0	0	0	0	0	0	0	0	0					0.553	1				0
Pellegrino et al. (2019) Photoshynthetica 57: 748-752	Fig. 1a	1	Hydrangea macrophylla	Angiosperm dicot (Asterids)	Hydrangeaceae	Leaf		Light intensity		Control	Control	Growth chamber	300	22	12						5.037	0.056	3	18666.7	154.205	1.11177	51753.3	1.02746	4275.23	0.0848765	12.1054	9	161	94.4099	0	0	Alone	Yes	0	0
Pellegrino et al. (2019) Photoshynthetica 57: 748-752	Fig. 1b	1	Hydrangea macrophylla	Angiosperm dicot (Asterids)	Hydrangeaceae	Leaf		Light intensity		Darkness	Stress	Growth chamber	0	22	12						4.043	0.119	10	11900	123.123	2.94336	107739	2.66484	11321.3	0.280023	9.51648	40	203	80.2956	0	0	Alone/Group	Yes	1	0
Charuvi et al. (2019) Environmental and Experimental Botany 157: 100-111	Fig. 6a	1	Craterostigma pumilum	Angiosperm dicot (Euasterids I)	Linderniaceae	Leaf		Desiccation		Desiccation	Stress	Growth chamber	300	21	10						3.899	0.137	12	11416.7	120.597	3.51372	123770	3.1744	13299.9	0.34111	9.30609	160	230	30.4348	0	0	Alone/Group (line)	Yes	3	0
Charuvi et al. (2019) Environmental and Experimental Botany 157: 100-111	Fig. 6b	1	Craterostigma pumilum.	Angiosperm dicot (Euasterids I)	Linderniaceae	Leaf		Desiccation		Desiccation	Stress	Growth chamber	300	21	10						1.124	0.234	12	19500	157.61	20.8185	216633	19.2734	17486	1.55569	12.389	123	165	25.4545	0	0	Group	Not visible	2	0
Charuvi et al. (2019) Environmental and Experimental Botany 157: 100-111	Fig. 6b	2	Craterostigma pumilum.	Angiosperm dicot (Euasterids I)	Linderniaceae	Leaf		Desiccation		Desiccation	Stress	Growth chamber	300	21	10						2.377	0.308	13	23692.3	173.728	12.9575	287239	12.0841	20918	0.880015	13.7317	114	165	30.9091	0	0	Group (line)	Not visible	4	0
Charuvi et al. (2019) Environmental and Experimental Botany 157: 100-111	Fig. 6d	1	Craterostigma pumilum.	Angiosperm dicot (Euasterids I)	Linderniaceae	Leaf		Desiccation		Desiccation	Stress	Growth chamber	300	21	10						2.562	0.7245	44	16465.9	144.83	28.2787	666054	25.9974	58815.6	2.29569	11.3244	122	166	26.506	0	0	Group	Not visible	1	1
Charuvi et al. (2019) Environmental and Experimental Botany 157: 100-111	Fig. 6e	1	Craterostigma pumilum.	Angiosperm dicot (Euasterids I)	Linderniaceae	Leaf		Desiccation		Desiccation	Stress	Growth chamber	300	21	10						4.195	1.055	50	21100	163.948	25.149	979692	23.3538	75845.2	1.80799	12.917	131	188	30.3191	0	0	Group (line)	Not visible	3	2
Charuvi et al. (2019) Environmental and Experimental Botany 157: 100-111	Fig. 6e	2	Craterostigma pumilum.	Angiosperm dicot (Euasterids I)	Linderniaceae	Leaf		Desiccation		Desiccation	Stress	Growth chamber	300	21	10						3.421	0.85	37	22973	171.07	24.8465	791824	23.146	58609	1.71321	13.5103	151	188	19.6809	0	0	Group (line)	Not visible	5	3
Charuvi et al. (2019) Environmental and Experimental Botany 157: 100-111	Fig. 7b		Craterostigma pumilum.	Angiosperm dicot (Euasterids I)	Linderniaceae	Leaf		Desiccation		Desiccation	Stress	Growth chamber	300	21	10																	159	185	14.0541			Alone/Group	Yes	2	0
Charuvi et al. (2019) Environmental and Experimental Botany 157: 100-111	Fig. 7f	1	Craterostigma pumilum.	Angiosperm dicot (Euasterids I)	Linderniaceae	Leaf		Desiccation		Desiccation	Stress	Growth chamber	300	21	10						1.781	0.04	5	8000	100.951	2.24593	35404.5	1.9879	4615.84	0.259171	7.67023	147	187	21.3904	0	0	Alone/Group	Yes	2	0
Rajput et al. (2019) International Journal of Agriculture & Biology 21(1): 171-174	Fig. 1a	1	Hordeum sativum	Angiosperm monocot (Commelinoids)	Poaceae	Leaf		Toxicity		Control	Control	Growth chamber		25	16	2.77	0.4326	20.6	0.021	15.6173	4.991	0.382	29	13172.4	129.538	7.75635	347609	7.05806	34585.3	0.70224	10.0508	39.7	223	82.1973	0.066	1	Alone/Group	Not visible	6	1
Rajput et al. (2019) International Journal of Agriculture & Biology 21(1): 171-174	Fig. 1g	1	Hordeum sativum	Angiosperm monocot (Commelinoids)	Poaceae	Leaf		Toxicity		Control	Control	Growth chamber		25	16	2.77	0.4326	20.6	0.021	15.6173	1.563	0.183	9	20333.3	160.942	11.7083	169696	10.8571	13397.1	0.857143	12.6666	83.6	234	64.2735	0	0	Group	Not visible	3	0
Rajput et al. (2019) International Journal of Agriculture & Biology 21(1): 171-174	Fig. 1b	1	Hordeum sativum	Angiosperm monocot (Commelinoids)	Poaceae	Leaf		Toxicity		Cu-nanoparticles	Stress	Growth chamber		25	16	4.51	0.5439	4.9	0.111	12.0599	1.848	0.159	7	22714.3	170.104	8.89759	148057	8.2852	11024.5	0.616925	13.4298	34.2	208	83.5577	0.061	1	Alone/Group	Yes	1	0
Rajput et al. (2019) International Journal of Agriculture & Biology 21(1): 171-174	Fig. 1f	1	Hordeum sativum	Angiosperm monocot (Commelinoids)	Poaceae	Leaf		Toxicity		Cu-nanoparticles	Stress	Growth chamber		25	16	4.51	0.5439	4.9	0.111	12.0599	0.432	0.018	7	2571.43	57.2338	4.4226	14431.2	3.54574	3578	0.879115	4.03331	25.5	221	88.4615	0.025	1	Alone/Group	Not visible	1	0
Fan et al. (2019) Ecotoxicology and Environmental Safety 166: 102-108	Fig. 6a	1	Medicago sativa	Angiosperm dicot (Eurosids I)	Fabaceae	Leaf		Toxicity		Control	Control	Field		21							3.625	0.04	4	10000	112.867	1.10345	35878.5	0.989752	4141.88	0.114259	8.66237	95	228	58.3333	0	0	Alone/Group	Yes	1	0
Fan et al. (2019) Ecotoxicology and Environmental Safety 166: 102-108	Fig. 6c	1	Medicago sativa	Angiosperm dicot (Eurosids I)	Fabaceae	Leaf		Toxicity		Control miycorrized	Control	Field		21							5.384	0.093	8	11625	121.692	1.72734	84098.2	1.562	8949.18	0.166218	9.39731	68	210	67.619	0	0	Alone/Group	Yes	3	0
Fan et al. (2019) Ecotoxicology and Environmental Safety 166: 102-108	Fig. 6e	1	Medicago sativa	Angiosperm dicot (Eurosids I)	Fabaceae	Leaf		Toxicity		Atrazine (24h)	Stress	Field		21							8.283	0.017	7	2428.57	55.6212	0.20524	13537.1	0.163432	3471.61	0.0419125	3.89936	61	210	70.9524	0	0	Alone/Group	Not visible	2	0
Fan et al. (2019) Ecotoxicology and Environmental Safety 166: 102-108	Fig. 6b	1	Medicago sativa	Angiosperm dicot (Eurosids I)	Fabaceae	Leaf		Toxicity		Mycorrized Atrazine (24h)	Stress	Field		21							5.715	0.061	6	10166.7	113.803	1.06737	54765.3	0.958273	6265.79	0.109638	8.74037	36	221	83.7104	0	0	Alone/Group	Yes	1	0
Fan et al. (2019) Ecotoxicology and Environmental Safety 166: 102-108	Fig. 6d	1	Medicago sativa	Angiosperm dicot (Eurosids I)	Fabaceae	Leaf		Toxicity		Atrazine (48h)	Stress	Field		21							2.943	0.096	10	9600	110.586	3.26198	85909.1	2.9191	10139.8	0.344539	8.47248	74	175	57.7143	0	0	Group	Yes	4	0
Fan et al. (2019) Ecotoxicology and Environmental Safety 166: 102-108	Fig. 6f	1	Medicago sativa	Angiosperm dicot (Eurosids I)	Fabaceae	Leaf		Toxicity		Mycorrized Atrazine (48h)	Stress	Field		21							8.327	0.016	10	1600	45.1466	0.192146	12035.9	0.144541	3972.23	0.0477031	3.03001	51	142	64.0845	0	0	Alone/group	Yes	3	0
Rajput et al. (2018) Science of the Total Environment 645: 1103-1113	Fig. 7a	1	Hordeum sativum	Angiosperm monocot (Commelinoids)	Poaceae	Leaf		Toxicity		Control	Control	Growth chamber		25	16						5.378	0.215	17	12647.1	126.929	4.04211	195253	3.67087	19856.1	0.373304	9.83345	42	227	81.4978	0.059	1	Alone	Yes	0	0
Rajput et al. (2018) Science of the Total Environment 645: 1103-1113	Fig. 7b	1	Hordeum sativum	Angiosperm monocot (Commelinoids)	Poaceae	Leaf		Toxicity		Cu-nanoparticles	Stress	Growth chamber		25	16						1.675	0.078	9	8666.67	105.073	7.05882	69381.6	6.27888	8658.16	0.783544	8.01343	58	223	73.991	0.57	4	Alone/Group	Yes	1	0
Liao et al. (2018) Environmental Geochemistry Health 40: 2371-2381	Fig. 8a	1	Triticum aestivum	Angiosperm monocot (Commelinoids)	Poaceae	Leaf		Toxicity		Control	Control	Greenhouse									5.563	0.025	5	5000	79.8087	0.449398	21393.2	0.384562	3619.53	0.0650644	5.91049				0	0	Alone/Group	Yes	1	0
Liao et al. (2018) Environmental Geochemistry Health 40: 2371-2381	Fig. 8c	1	Triticum aestivum	Angiosperm monocot (Commelinoids)	Poaceae	Leaf		Toxicity		Industrial ash	Stress	Greenhouse									4.832	0.039	7	5571.43	84.2458	0.807119	33659.8	0.696602	5360.08	0.110929	6.27972				0	0	Alone/Group	Yes	2	0
Liao et al. (2018) Environmental Geochemistry Health 40: 2371-2381	Fig. 8d	1	Triticum aestivum	Angiosperm monocot (Commelinoids)	Poaceae	Leaf		Toxicity		Industrial ash	Stress	Greenhouse									6.095	0.06	13	4615.38	76.6777	0.984413	51003.4	0.836807	9027.17	0.148108	5.64999				0	0	Alone/Group	Yes	1	0
Naraikina et al. (2018) Biology Bulletin 45(6): 549-556	Fig. 1a	1	Solanum tuberosum	Angiosperm dicot (Euasterids I)	Solanaceae	Leaf		Temperature		Control	Control	Growth chamber	100	22	16						10.399	0.193	9	21444.4	165.281	2.53314	179333	2.35376	13765.2	0.180669	13.028	33	165	80	2.78	1	Alone/Group	Yes	2	0
Naraikina et al. (2018) Biology Bulletin 45(6): 549-556	Fig. 1b	1	Solanum tuberosum	Angiosperm dicot (Euasterids I)	Solanaceae	Leaf		Temperature		5°C	Stress	Growth chamber	50	5	16						8.194	0.235	14	16785.7	146.23	3.77631	216221	3.47455	18898.7	0.303692	11.441	34	171	80.117	1.971	3	Alone/Group	Yes	2	0
Tak et al. (2018) Plant Physiology and Biochemistry 132: 61-71	Fig. 4a	1	Musa x paradisiaca	Angiosperm monocot (Commelinoids)	Musaceae	Leaf		Mutant		Control	Control	Growth chamber			16						2.478	0.018	6	3000	61.8195	0.736196	14683	0.600532	3326.17	0.13604	4.41438	35	176	80.1136	0.033	1	Alone/Group	Yes	2	0
Aleksandrowicz-Trzcinska et al. (2018) iForest 11: 690-697	Fig. 1a	1	Pinus sylvestris	Gymnosperm	Pinaceae	Leaf		Toxicity		Control	Control	Field									1.115	0	0	0	0	0	0	0	0	0					0	0				0
Aleksandrowicz-Trzcinska et al. (2018) iForest 11: 690-697	Fig. 1b	1	Pinus sylvestris	Gymnosperm	Pinaceae	Leaf		Toxicity		CuNP	Stress	Field									8.16	0.088	15	5866.67	86.4492	1.07843	76247.5	0.934405	11797.4	0.144576	6.46309	76.9	148	48.0405	0	0	Alone/Group	Not visible	3	0
Aleksandrowicz-Trzcinska et al. (2018) iForest 11: 690-697	Fig. 1c	1	Pinus sylvestris	Gymnosperm	Pinaceae	Leaf		Toxicity		CuNP	Stress	Field									5.347	0.081	17	4764.71	77.9082	1.51487	69039.4	1.29118	12001.9	0.224461	5.75236	51	156	67.3077	0	0	Alone/Group (line)	Not visible	3	0
Aleksandrowicz-Trzcinska et al. (2018) iForest 11: 690-697	Fig. 1c	2	Pinus sylvestris	Gymnosperm	Pinaceae	Leaf		Toxicity		CuNP	Stress	Field									3.924	0.034	8	4250	73.58	0.866463	28695.7	0.731287	5321.62	0.135617	5.39229	70.7	156	54.6795	0	0	Alone/Group (line)	Yes	1	0
Aleksandrowicz-Trzcinska et al. (2018) iForest 11: 690-697	Fig. 1d	1	Pinus sylvestris	Gymnosperm	Pinaceae	Leaf		Toxicity		AgNP	Stress	Field									1.863	0	0	0	0	0	0	0	0	0					0	0				0
Wu et al. (2018) Scientia Horticulturae 238: 147-154	Fig. 1I	1	Poncirus trifoliata	Angiosperm dicot (Eurosids II)	Rutaceae	Leaf		Deficiency		Def B	Stress										5.964	0.122	1	122000	394.226	2.04561	118375	1.98482	3687.23	0.0618247	32.1041	30	170	82.3529	0	0	Alone	Not visible	0	0
Wu et al. (2018) Scientia Horticulturae 238: 147-154	Fig. 1I	2	Poncirus trifoliata	Angiosperm dicot (Eurosids II)	Rutaceae	Leaf		Deficiency		Def B	Stress										8.485	0.08	3	26666.7	184.31	0.94284	74914.3	0.882903	5126.44	0.0604177	14.6133	50	129	61.2403	0	0	Alone	Not visible	0	0
Wu et al. (2018) Scientia Horticulturae 238: 147-154	Fig. 1I	3	Poncirus trifoliata	Angiosperm dicot (Eurosids II)	Rutaceae	Leaf		Deficiency		Def B	Stress										3.995	0.107	2	53500	261.061	3.05452	102190	2.91722	4864.35	0.138862	21.008	32	188	82.9787	0.492	2	Group	Not visible	1	0
Wu et al. (2018) Scientia Horticulturae 238: 147-154	Fig. 1II	1	Poncirus trifoliata	Angiosperm dicot (Eurosids II)	Rutaceae	Leaf		Control		Control	Control										9.376	0.03	2	15000	138.233	0.319966	27466.2	0.292942	2549.08	0.0271873	10.7749	61	149	59.0604	0	0	Group	Not visible	1	0
Wu et al. (2018) Scientia Horticulturae 238: 147-154	Fig. 1II	2	Poncirus trifoliata	Angiosperm dicot (Eurosids II)	Rutaceae	Leaf		Control		Control	Control										8.208	0.075	4	18750	154.549	0.913743	69324.9	0.844602	5713.27	0.0696061	12.134	71	170	58.2353	0	0	Alone/Group	Not visible	1	0
Wu et al. (2018) Scientia Horticulturae 238: 147-154	Fig. 1II	3	Poncirus trifoliata	Angiosperm dicot (Eurosids II)	Rutaceae	Leaf		Control		Control	Control										12.361	0.113	7	16142.9	143.402	0.914166	103795	0.839695	9262.83	0.0749359	11.2055	74	146	49.3151	0	0	Group	Not visible	3	0
Wu et al. (2018) Scientia Horticulturae 238: 147-154	Fig. 1III	1	Poncirus trifoliata	Angiosperm dicot (Eurosids II)	Rutaceae	Leaf		Toxicity		B	Stress										14.165	0.481	5	96200	350.068	3.39569	464890	3.28196	16355.2	0.115462	28.4245	42	146	71.2329	0	0	Alone	Not visible	0	0
Wu et al. (2018) Scientia Horticulturae 238: 147-154	Fig. 1III	2	Poncirus trifoliata	Angiosperm dicot (Eurosids II)	Rutaceae	Leaf		Toxicity		B	Stress										8.368	0.326	6	54333.3	263.086	3.89579	311459	3.72202	14707.6	0.17576	21.1767	18	173	89.5954	0	0	Alone/Group (line)	Not visible	1	0
Wu et al. (2018) Scientia Horticulturae 238: 147-154	Fig. 1III	3	Poncirus trifoliata	Angiosperm dicot (Eurosids II)	Rutaceae	Leaf		Toxicity		B	Stress										12.306	0.411	8	51375	255.824	3.33983	392147	3.18663	19062.5	0.154904	20.5716	16	138	88.4058	0	0	Alone/Group	Not visible	1	0
Wu et al. (2018) Scientia Horticulturae 238: 147-154	Fig. 1IV	1	Citrus sinensis	Angiosperm dicot (Eurosids II)	Rutaceae	Leaf		Deficiency		Def B	Stress										17.51	0.395	11	35909.1	213.879	2.3554	373339	2.22623	21862.4	0.130366	17.0768	36	138	73.913	0.74	2	Alone/Group	Not visible	3	1
Wu et al. (2018) Scientia Horticulturae 238: 147-154	Fig. 1IV	2	Citrus sinensis	Angiosperm dicot (Eurosids II)	Rutaceae	Leaf		Deficiency		Def B	Stress										7.504	0.353	11	32090.9	202.188	4.70416	332529	4.43136	20650.4	0.275192	16.1028	15	134	88.806	0	0	Alone/Group	Not visible	2	0
Wu et al. (2018) Scientia Horticulturae 238: 147-154	Fig. 1IV	3	Citrus sinensis	Angiosperm dicot (Eurosids II)	Rutaceae	Leaf		Deficiency		Def B	Stress										8.385	0.709	22	32227.3	202.617	8.45558	667971	7.96627	41389.8	0.493617	16.1385	23	131	82.4427	0	0	Alone/Group	Not visible	4	0
Wu et al. (2018) Scientia Horticulturae 238: 147-154	Fig. 1V	1	Citrus sinensis	Angiosperm dicot (Eurosids II)	Rutaceae	Leaf		Control		Control	Control										11.646	0.06	4	15000	138.233	0.520201	54932.4	0.476265	5098.16	0.0442012	10.7749	65	133	51.1278	0.112	1	Alone	Yes	0	0
Wu et al. (2018) Scientia Horticulturae 238: 147-154	Fig. 1V	2	Citrus sinensis	Angiosperm dicot (Eurosids II)	Rutaceae	Leaf		Control		Control	Control										9.277	0.032	3	10666.7	116.568	0.344939	28805.2	0.310502	3211.07	0.0346132	8.97061	56	119	52.9412	0	0	Alone	Yes	0	0
Wu et al. (2018) Scientia Horticulturae 238: 147-154	Fig. 1VI	1	Citrus sinensis	Angiosperm dicot (Eurosids II)	Rutaceae	Leaf		Toxicity		B	Stress										5.792	1.133	11	103000	362.229	19.5615	1.09633e+06	18.9284	37242.3	0.642996	29.4379	12	143	91.6084	0	0	Group	Not visible	1	1
Wu et al. (2018) Scientia Horticulturae 238: 147-154	Fig. 1VI	2	Citrus sinensis	Angiosperm dicot (Eurosids II)	Rutaceae	Leaf		Toxicity		B	Stress										6.9	1.833	21	87285.7	333.455	26.5652	1.76853e+06	25.6309	65403.8	0.947882	27.0402	40	143	72.028	0	0	Group	Not visible	1	1
Wu et al. (2018) Scientia Horticulturae 238: 147-154	Fig. 1VI	3	Citrus sinensis	Angiosperm dicot (Eurosids II)	Rutaceae	Leaf		Toxicity		B	Stress										5.501	1.791	22	81409.1	322.034	32.5577	1.72576e+06	31.3718	66150.3	1.20251	26.0885	21	143	85.3147	0	0	Group	Not visible	1	1
Labudda et al. (2018) Molecular Plant Pathology 19(7): 1690-1704	Fig. 7a	1	Arabidopsis thaliana	Angiosperm dicot (Eurosids II)	Brassicaceae			Pathogens	Age	Control	Control	Growth chamber	100	25	16						7.762	0.026	3	8666.67	105.073	0.380506	23127.2	0.338463	2886.05	0.042237	8.01343	15	144	89.5833	0.929	2	Alone	Yes	0	0
Labudda et al. (2018) Molecular Plant Pathology 19(7): 1690-1704	Fig. 7b	1	Arabidopsis thaliana	Angiosperm dicot (Eurosids II)	Brassicaceae			Pathogens	Age	Infected-Heterodera schachtii-	Stress	Growth chamber	100	25	16						17.894	0.214	12	17833.3	150.724	1.34397	197402	1.23973	16707.2	0.104925	11.8154	33	148	77.7027	1.971	3	Alone/Group	Yes	1	0
Labudda et al. (2018) Molecular Plant Pathology 19(7): 1690-1704	Fig. 7c	1	Arabidopsis thaliana	Angiosperm dicot (Eurosids II)	Brassicaceae			Pathogens	Age	Age 7-days	Stress	Growth chamber	100	25	16						10.31	0.395	7	56428.6	268.111	4.14655	377711	3.96505	17490.3	0.183606	21.5954	20	168	88.0952	0.784	2	Alone/Group	Yes	1	0
Labudda et al. (2018) Molecular Plant Pathology 19(7): 1690-1704	Fig. 7c	2	Arabidopsis thaliana	Angiosperm dicot (Eurosids II)	Brassicaceae			Pathogens	Age	Age 7-days	Stress	Growth chamber	100	25	16						8.26	0.298	8	37250	217.835	3.75079	281954	3.54882	16198.2	0.20388	17.4064	23	215	89.3023	0.315	1	Alone/Group	Yes	2	0
Labudda et al. (2018) Molecular Plant Pathology 19(7): 1690-1704	Fig. 7d	1	Arabidopsis thaliana	Angiosperm dicot (Eurosids II)	Brassicaceae			Pathogens	Age	Age 7-days Infected-Heterodera schachtii-	Stress	Growth chamber	100	25	16						4.84	0.323	6	53833.3	261.873	7.28955	308526	6.96289	14639	0.330376	21.0757	12	223	94.6188	0.409	2	Alone	Yes	0	0
Labudda et al. (2018) Molecular Plant Pathology 19(7): 1690-1704	Fig. 7d	2	Arabidopsis thaliana	Angiosperm dicot (Eurosids II)	Brassicaceae			Pathogens	Age	Age 7-days Infected-Heterodera schachtii-	Stress	Growth chamber	100	25	16						5.46	0.106	7	15142.9	138.889	1.94139	97088.9	1.77818	8965.11	0.164196	10.8296	16	166	90.3614	0	0	Alone/Group	Yes	1	0
Labudda et al. (2018) Molecular Plant Pathology 19(7): 1690-1704	Fig. 7e	1	Arabidopsis thaliana	Angiosperm dicot (Eurosids II)	Brassicaceae			Pathogens	Age	Age 15-days	Stress	Growth chamber	100	25	16						10.842	0.839	12	69916.7	298.439	7.94357	806014	7.63126	33413.4	0.316355	24.1225	6	200	97	0.28	1	Alone/Group	Yes	3	0
Labudda et al. (2018) Molecular Plant Pathology 19(7): 1690-1704	Fig. 7f	1	Arabidopsis thaliana	Angiosperm dicot (Eurosids II)	Brassicaceae			Pathogens	Age	Age 15-days Infected-Heterodera schachtii-	Stress	Growth chamber	100	25	16						5.469	0.708	6	118000	387.709	14.8708	686606	14.4215	21754.8	0.456939	31.5611	12	206	94.1748	0.708	2	Alone/Group	Yes	1	0
Labudda et al. (2018) Molecular Plant Pathology 19(7): 1690-1704	Fig. 7f	2	Arabidopsis thaliana	Angiosperm dicot (Eurosids II)	Brassicaceae			Pathogens	Age	Age 15-days Infected-Heterodera schachtii-	Stress	Growth chamber	100	25	16						5.816	0.04	1	40000	225.733	0.83647	37921.2	0.792998	2099.21	0.0438983	18.0645	16	176	90.9091	1.034	3	Alone	Yes	0	0
Rong et al. (2018) International Journal of Molecular Sciences 19: 1187	Fig. 2a2	1	Triticum aestivum	Angiosperm monocot (Commelinoids)	Poaceae	Leaf		Pathogens		Barley Yellow Dwarf Virus	Stress	Field									6.793	0.268	16	16750	146.074	3.94524	246561	3.62964	21575.1	0.317608	11.4281	19	226	91.5929	0	0	Alone/Group	Not visible	4	0
Rong et al. (2018) International Journal of Molecular Sciences 19: 1187	Fig. 2b2	1	Triticum aestivum	Angiosperm monocot (Commelinoids)	Poaceae	Leaf		Pathogens		Control	Control	Field									13.645	0.321	25	12840	127.893	2.35251	291736	2.13804	29427.4	0.215664	9.91378	21	240	91.25	0	0	Alone/Group	Not visible	6	0
Xia et al. (2018) Horticulturae 4: 5	Fig. 3b	1	Paeonia lactiflora	Angiosperm dicot (Core Eudicots)	Paeoniaceae	Leaf		Toxicity		Control	Control	Field									7.928	0.069	15	4600	76.5498	0.870333	58637.3	0.739623	10397.9	0.131154	5.63935	35	248	85.8871	0	0	Alone/Group	Not visible	2	0
Xia et al. (2018) Horticulturae 4: 5	Fig. 3d	1	Paeonia lactiflora	Angiosperm dicot (Core Eudicots)	Paeoniaceae	Leaf		Toxicity		Control 2 weeks	Control	Field									6.456	0.089	5	17800	150.583	2.18888	82090.7	2.01895	6954.69	0.171045	11.8036	12	227	94.7137	2.39	1	Group	Not visible	3	0
Xia et al. (2018) Horticulturae 4: 5	Fig. 3f	1	Paeonia lactiflora	Angiosperm dicot (Core Eudicots)	Paeoniaceae	Leaf		Toxicity		Paclobutrazol 1 week	Stress	Field									2.584	0.015	2	7500	97.7453	0.580495	13221.7	0.511677	1785.91	0.0691142	7.40336	49	248	80.2419	0	0	Alone	Not visible	0	0
Xia et al. (2018) Horticulturae 4: 5	Fig. 3f	2	Paeonia lactiflora	Angiosperm dicot (Core Eudicots)	Paeoniaceae	Leaf		Toxicity		Paclobutrazol 1 week	Stress	Field									1.714	0.016	4	4000	71.3831	0.933489	13430.2	0.783557	2577.99	0.150408	5.20956	32	248	87.0968	0	0	Alone	Not visible	0	0
Xia et al. (2018) Horticulturae 4: 5	Fig. 3f	3	Paeonia lactiflora	Angiosperm dicot (Core Eudicots)	Paeoniaceae	Leaf		Toxicity		Paclobutrazol 1 week	Stress	Field									4.95	0.038	8	4750	77.7879	0.767677	32380.5	0.654151	5638.89	0.113917	5.74235	58	248	76.6129	0	0	Alone	Not visible	0	0
Xia et al. (2018) Horticulturae 4: 5	Fig. 3h	1	Paeonia lactiflora	Angiosperm dicot (Core Eudicots)	Paeoniaceae	Leaf		Toxicity		Paclobutrazol 2 weeks	Stress	Field									11.29	0.231	19	12157.9	124.45	3.17308	209370	2.87596	21748.2	0.298739	9.627	10	234	95.7265	4.01	2	Alone/Group	Not visible	2	0
Yang (2018) Bangladesh Journal of Botany 47(1): 147-150	Fig. 1a	1	Ginkgo biloba	Gymnosperm	Ginkgoaceae	Leaf		Aging		Control spring	Control	Field									6.604	0	0	0	0	0	0	0	0	0					0	0				0
Yang (2018) Bangladesh Journal of Botany 47(1): 147-150	Fig. 1d	1	Ginkgo biloba	Gymnosperm	Ginkgoaceae	Leaf		Aging		Summer	Stress	Field									18.602	0.325	16	20312.5	160.86	2.01027	301361	1.86405	23804.7	0.147243	12.6597	16	234	93.1624	2.435	1	Alone/Group	Not visible	4	0
Yang (2018) Bangladesh Journal of Botany 47(1): 147-150	Fig. 1d	2	Ginkgo biloba	Gymnosperm	Ginkgoaceae	Leaf		Aging		Summer	Stress	Field									12.98	0.245	7	35000	211.154	2.03827	231392	1.92506	13732.7	0.114248	16.8498	14	213	93.4272	0.96	2	Alone/Group	Not visible	1	0
Yang (2018) Bangladesh Journal of Botany 47(1): 147-150	Fig. 1d	3	Ginkgo biloba	Gymnosperm	Ginkgoaceae	Leaf		Aging		Summer	Stress	Field									12.959	0.383	14	27357.1	186.681	3.5575	358959	3.33419	24236.2	0.225118	14.8108	17	213	92.0188	2.193	2	Alone/Group	Not visible	3	0
Yang (2018) Bangladesh Journal of Botany 47(1): 147-150	Fig. 1f	1	Ginkgo biloba	Gymnosperm	Ginkgoaceae	Leaf		Aging		Autumn	Stress	Field									10.131	0.96	19	50526.3	253.702	9.47587	915596	9.03756	44893.5	0.44313	20.3948	40	250	84	0	0	Alone/Group	Not visible	2	1
Yang (2018) Bangladesh Journal of Botany 47(1): 147-150	Fig. 1f	2	Ginkgo biloba	Gymnosperm	Ginkgoaceae	Leaf		Aging		Autumn	Stress	Field									9.128	1.155	21	55000	264.695	12.6534	1.10379e+06	12.0924	51795	0.56743	21.3108	30	250	88	0	0	Alone/Group	Not visible	3	1
Yang (2018) Bangladesh Journal of Botany 47(1): 147-150	Fig. 1f	3	Ginkgo biloba	Gymnosperm	Ginkgoaceae	Leaf		Aging		Autumn	Stress	Field									6.018	0.701	18	38944.4	222.735	11.6484	664080	11.0349	37277.2	0.619428	17.8146	47	250	81.2	0	0	Alone/Group (line)	Not visible	2	0
Yang (2018) Bangladesh Journal of Botany 47(1): 147-150	Fig. 1f	4	Ginkgo biloba	Gymnosperm	Ginkgoaceae	Leaf		Aging		Autumn	Stress	Field									6.451	1.882	19	99052.6	355.221	29.1738	1.81989e+06	28.2109	63072.6	0.977718	28.8538	56	250	77.6	0	0	Alone/Group (line)	Not visible	2	0
Yang (2018) Bangladesh Journal of Botany 47(1): 147-150	Fig. 1f	5	Ginkgo biloba	Gymnosperm	Ginkgoaceae	Leaf		Aging		Autumn	Stress	Field									5.878	0.939	13	72230.8	303.338	15.9748	902680	15.3569	36798.1	0.626031	24.5306	49	250	80.4	0	0	Alone/Group (line)	Not visible	2
Baek et al. (2018) Forest Science and Technology 14(3): 105-111	Fig. 4c	1	Pterocarpus indicus	Angiosperm dicot (Eurosids I)	Fabaceae	Leaf		Ozone	Drought	Control	Control	Greenhouse		27		16.4304	0.140097	6.5	0.0215533	0.852668	4.839	0.089	12	7416.67	97.2007	2.30212	78391.5	2.02772	10653.9	0.275579	7.35802	48	162	70.3704	0.973	4	Alone/Group (line)	Yes	1	0
Baek et al. (2018) Forest Science and Technology 14(3): 105-111	Fig. 4d	1	Pterocarpus indicus	Angiosperm dicot (Eurosids I)	Fabaceae	Leaf		Ozone	Drought	Ozone	Stress	Greenhouse		27		7.18997	1.77695	21.9	0.0811394	24.7143	7.822	2.062	48	42958.3	233.932	26.3615	1.95858e+06	25.0394	104471	1.33561	18.7475	38	215	82.3256	0	0	Alone/Group	Not visible	8	2
Baek et al. (2018) Forest Science and Technology 14(3): 105-111	Fig. 5c	1	Pterocarpus indicus	Angiosperm dicot (Eurosids I)	Fabaceae	Leaf		Ozone	Drought	Drought	Stress	Greenhouse		27		14.1771	1.92005	11.4	0.168425	13.5433	12.162	0.572	10	57200	269.937	4.70317	547133	4.49871	25158.3	0.20686	21.7476	30	94	68.0851	0	0	Alone/Group	Yes	1	0
Baek et al. (2018) Forest Science and Technology 14(3): 105-111	Fig. 5c	2	Pterocarpus indicus	Angiosperm dicot (Eurosids I)	Fabaceae	Leaf		Ozone	Drought	Drought	Stress	Greenhouse		27		14.1771	1.92005	11.4	0.168425	13.5433	14.98	0.785	8	98125	353.553	5.62603	758969	5.43947	26431.2	0.18943	28.7149	34	94	63.8298	1.027	1	Alone/Group (line)	Yes	1	0
Baek et al. (2018) Forest Science and Technology 14(3): 105-111	Fig. 5d	1	Pterocarpus indicus	Angiosperm dicot (Eurosids I)	Fabaceae	Leaf		Ozone	Drought	Drought+Ozone	Stress	Greenhouse		27		9.19455	3.23923	16.8	0.192811	35.2299	22.814	1.429	25	57160	269.843	6.2637	1.36685e+06	5.9913	62873.6	0.275592	21.7397	54	160	66.25	0	0	Alone/Group	Not visible	4	0
Baek et al. (2018) Forest Science and Technology 14(3): 105-111	Fig. 5d	2	Pterocarpus indicus	Angiosperm dicot (Eurosids I)	Fabaceae	Leaf		Ozone	Drought	Drought+Ozone	Stress	Greenhouse		27		9.19455	3.23923	16.8	0.192811	35.2299	7.237	0.355	6	59166.7	274.539	4.90535	339826	4.69567	15355.2	0.212176	22.131	62	160	61.25	0	0	Alone/Group	Not visible	1	0
Babenko et al. (2019) Cell and Tissue Biology 13(1): 70-78	Fig. 1a	1	Triticum spelta	Angiosperm monocot (Commelinoids)	Poaceae	Leaf		Temperature		Control	Control	Growth chamber	180	25	16	6.21		11.84			3.537	0.023	17	1352.94	41.515	0.650269	16840.8	0.476132	6170.93	0.174468	2.72905	70	233	69.9571	0	0	Alone	Yes	0	0
Babenko et al. (2019) Cell and Tissue Biology 13(1): 70-78	Fig. 1d	1	Triticum spelta	Angiosperm monocot (Commelinoids)	Poaceae	Leaf		Temperature		Low Temp 4 °C during 2h	Stress	Growth chamber	180	25	16	6.63		18.6			4.152	0.008	4	2000	50.4754	0.198413	6214.29	0.154124	1789.79	0.0443895	3.47208	109	224	51.3393	0.12	2	Alone	Yes	0	0
Babenko et al. (2019) Cell and Tissue Biology 13(1): 70-78	Fig. 1g	1	Triticum spelta	Angiosperm monocot (Commelinoids)	Poaceae	Leaf		Temperature		High Temp 40 °C during 2h	Stress	Growth chamber	180	25	16	7.1		9.79			2.564	0.022	9	2444.44	55.8027	0.858034	17532.3	0.683788	4478.89	0.174684	3.91443	38	244	84.4262	0	0	Alone/Group	Yes	2	0
Tan et al. (2017) Plant and Cell Physiology 58(11): 1976-1990	Fig. 3f	1	Boea hygrometrica	Angiosperm dicot (Euasterids I)	Gesneriaceae	Leaf		Desiccation		Control	Control	Greenhouse	150	25	16						4.348	0.019	6	3166.67	63.5135	0.672566	15587.7	0.551777	3421.97	0.121132	4.55519	44	226	80.531	1.523	5	Alone/Group	Not visible	1	0
Tan et al. (2017) Plant and Cell Physiology 58(11): 1976-1990	Fig. 3f	2	Boea hygrometrica	Angiosperm dicot (Euasterids I)	Gesneriaceae	Leaf		Desiccation		Desiccation partial	Stress	Greenhouse	150	25	16						3.352	0.019	7	2714.29	58.8021	0.709485	15328.2	0.572375	3681.47	0.137471	4.16362	59	224	73.6607	0.674	6	Alone	Not visible	0	0
Tan et al. (2017) Plant and Cell Physiology 58(11): 1976-1990	Fig. 3h	1	Boea hygrometrica	Angiosperm dicot (Euasterids I)	Gesneriaceae	Leaf		Desiccation		Desiccation total	Stress	Greenhouse	150	25	16						5.565	0.407	18	22611.1	169.717	7.31357	378924	6.80906	28283	0.50823	13.3976	21	165	87.2727	0	0	Alone/Group	Not visible	5	0
Tan et al. (2017) Plant and Cell Physiology 58(11): 1976-1990	Fig. 3i	1	Boea hygrometrica	Angiosperm dicot (Euasterids I)	Gesneriaceae	Leaf		Desiccation		Rehydration partial	Stress	Greenhouse	150	25	16						4.338	0.028	7	4000	71.3831	0.848485	23502.8	0.712206	4511.48	0.136711	5.20956	54	209	74.1627	1.038	5	Alone	Not visible	0	0
Tan et al. (2017) Plant and Cell Physiology 58(11): 1976-1990	Fig. 3j	1	Boea hygrometrica	Angiosperm dicot (Euasterids I)	Gesneriaceae	Leaf		Desiccation		Rehydration total	Stress	Greenhouse	150	25	16						6.201	0.061	21	2904.76	60.8304	1.74785	49585.3	1.42078	11445.8	0.327961	4.33217	52	199	73.8693	2.711	10	Alone/Group	Not visible	2	0
Halim et al. (2017) South African Journal of Botany 112: 89-94	Fig. 2a2	1	Hedyotis verticillata	Angiosperm dicot (Euasterids I)	Rubiaceae	Leaf		Toxicity	Age	Control	Control	Growth chamber	155	25	12						3.702	0.103	217	474.654	24.5897	3.00467	58897.5	1.71813	44154.9	1.28807	1.33388	94	184	48.913	0.274	4	Alone/Group	Not visible		0
Halim et al. (2017) South African Journal of Botany 112: 89-94	Fig. 2b2	1	Hedyotis verticillata	Angiosperm dicot (Euasterids I)	Rubiaceae	Leaf		Toxicity	Age	Day 1 DTBP	Stress	Growth chamber	155	25	12						6.111	0.208	456	456.14	24.1054	3.57204	117401	2.01616	90704.9	1.5577	1.29432	110	191	42.4084	0.288	1	Alone/Group	Not visible		0
Halim et al. (2017) South African Journal of Botany 112: 89-94	Fig. 2c	1	Hedyotis verticillata	Angiosperm dicot (Euasterids I)	Rubiaceae	Leaf		Toxicity	Age	Control Day 3	Control	Growth chamber	155	25	12						2.188	0.057	172	331.395	20.5465	2.67857	28585	1.34328	28444.1	1.33666	1.00495	74	224	66.9643	0.06	1	Alone/Group	Not visible		0
Halim et al. (2017) South African Journal of Botany 112: 89-94	Fig. 2d	1	Hedyotis verticillata	Angiosperm dicot (Euasterids I)	Rubiaceae	Leaf		Toxicity	Age	Day 3 DTBP	Stress	Growth chamber	155	25	12						4.414	0.05	129	387.597	22.2206	1.13276	26657.1	0.603922	23368.4	0.529415	1.14074	55	182	69.7802	0	0	Alone/Group	Not visible		0
Halim et al. (2017) South African Journal of Botany 112: 89-94	Fig. 2e	1	Leptochloa chinensis	Angiosperm monocot (Commelinoids)	Poaceae	Leaf		Toxicity	Age	Control	Control	Growth chamber	155	25	12						3.419	0.004	8	500	25.2377	0.149421	2325.35	0.086864	1676.69	0.0626331	1.38687	126	229	44.9782	0.742	4	Alone/Group	Not visible		0
Halim et al. (2017) South African Journal of Botany 112: 89-94	Fig.2f	1	Leptochloa chinensis	Angiosperm monocot (Commelinoids)	Poaceae	Leaf		Toxicity	Age	Day 1 DTBP	Stress	Growth chamber	155	25	12						3.22	0.007	10	700	29.8617	0.223285	4471.91	0.142645	2531.66	0.0807547	1.76639	122			0.085	1	Alone/Group	Not visible		0
Halim et al. (2017) South African Journal of Botany 112: 89-94	Fig. 2g	1	Leptochloa chinensis	Angiosperm monocot (Commelinoids)	Poaceae	Leaf		Toxicity	Age	Control Day 3	Control	Growth chamber	155	25	12						5.264	0.005	9	555.556	26.6029	0.0974089	3000.47	0.0584546	2002.07	0.039004	1.49868	93	211	55.9242	0.131	1	Alone/Group	Not visible		0
Halim et al. (2017) South African Journal of Botany 112: 89-94	Fig. 2h	1	Leptochloa chinensis	Angiosperm monocot (Commelinoids)	Poaceae	Leaf		Toxicity	Age	Day 3 DTBP	Stress	Growth chamber	155	25	12						5.214	0.009	17	529.412	25.9694	0.172612	5324.39	0.102117	3680.19	0.0705829	1.44677	78	188	58.5106	0	0	Alone/Group	Not visible		0
Olchowik et al. (2017) Forests 8: 310	Fig. 2a	1	Quercus robur	Angiosperm dicot (Eurosids I)	Fagaceae	Leaf		Toxicity		Control	Control	Greenhouse		28							9.627	0.611	12	50916.7	254.68	6.34673	582847	6.05429	28464.4	0.295673	20.4763	30	254	88.189	0	0	Alone/Group	Not visible	1	0
Olchowik et al. (2017) Forests 8: 310	Fig. 2a	2	Quercus robur	Angiosperm dicot (Eurosids I)	Fagaceae	Leaf		Toxicity		Control	Control	Greenhouse		28							6.028	0.351	7	50142.9	252.738	7.51606	334703	7.16708	16476.1	0.352807	20.3145	15.2	254	94.0157	1.358	1	Alone/Group	Not visible	1	0
Olchowik et al. (2017) Forests 8: 310	Fig. 2a	3	Quercus robur	Angiosperm dicot (Eurosids I)	Fagaceae	Leaf		Toxicity		Control	Control	Greenhouse		28							5.858	0.353	7	50428.6	253.457	7.08409	336656	6.7561	16523.5	0.331598	20.3744	2.188	254	99.1386	0.875	1	Alone/Group	Not visible	1	0
Olchowik et al. (2017) Forests 8: 310	Fig. 2b	1	Quercus robur	Angiosperm dicot (Eurosids I)	Fagaceae	Leaf		Toxicity		Control	Control	Greenhouse		28							13.785	0.531	18	29500	193.855	3.93508	498893	3.69715	32377.8	0.239942	15.4085	35	254	86.2205	0.291	1	Alone	Yes	0	0
Olchowik et al. (2017) Forests 8: 310	Fig. 2c	1	Quercus robur	Angiosperm dicot (Eurosids I)	Fagaceae	Leaf		Toxicity		CuNP	Stress	Greenhouse		28							4.756	0.897	5	179400	478.053	19.7621	875071	19.2789	22386.4	0.493201	39.0894	29	252	88.4921	0.217	1	Alone/Group	Yes	1	0
Olchowik et al. (2017) Forests 8: 310	Fig. 2d	1	Quercus robur	Angiosperm dicot (Eurosids I)	Fagaceae	Leaf		Toxicity		AgNP	Stress	Greenhouse		28							7.965	0.087	5	17400	148.881	1.59574	80169.8	1.47047	6874.5	0.126091	11.6619	8	171	95.3216	2.513	2	Alone	Yes	0	0
Zambrosi et al. (2017) Plant Soil 418: 557-569	Fig. 7a	1	Citrus sinensis	Angiosperm dicot (Eurosids II)	Rutaceae	Leaf		Toxicity	Deficiency	Foliar phosphite with enough P	Stress	Greenhouse					0.141	1.47	0.0959184		2.581	0.009	1	9000	107.075	0.358852	8023.7	0.319924	980.882	0.0391101	8.18009	28	218	87.156	0.073	2	Alone	Yes	0	0
Zambrosi et al. (2017) Plant Soil 418: 557-569	Fig. 7d	1	Citrus sinensis	Angiosperm dicot (Eurosids II)	Rutaceae	Leaf		Toxicity	Deficiency	Foliar phosphite with deficient P	Stress	Greenhouse					0.191	3.83	0.0498695		2.185	0.022	4	5500	83.7041	1.09235	18968.7	0.941844	3042.48	0.151066	6.23463	27	213	87.3239	0.171	2	Alone/Group	Yes	1	0
Zambrosi et al. (2017) Plant Soil 418: 557-569	Fig. 7b	1	Citrus sinensis	Angiosperm dicot (Eurosids II)	Rutaceae	Leaf		Toxicity	Deficiency	Control P enough	Control	Greenhouse					0.161	2.28	0.070614		2.386	0.065	2	32500	203.473	2.72422	61254.3	2.56724	3778.84	0.158375	16.2098	19	206	90.7767	0	0	Alone	Yes	0	0
Zambrosi et al. (2017) Plant Soil 418: 557-569	Fig. 7e	1	Citrus sinensis	Angiosperm dicot (Eurosids II)	Rutaceae	Leaf		Toxicity	Deficiency	Control P deficient	Control	Greenhouse					0.28	4.13	0.0677966		2.691	0.037	8	4625	76.7575	1.75605	31457.7	1.49301	5561.2	0.263939	5.65663	11	136	91.9118	0.584	5	Alone/Group	Yes	2	0
Zambrosi et al. (2017) Plant Soil 418: 557-569	Fig. 7c	1	Citrus sinensis	Angiosperm dicot (Eurosids II)	Rutaceae	Leaf		Toxicity	Deficiency	Foliar phosphate P enough	Stress	Greenhouse					0.141	1.77	0.079661		2.701	0.0006	2	300	19.5491	0.0230326	288.363	0.0110696	311.943	0.0119748	0.924408	64	152	57.8947	0.096	1	Alone	Yes	0	0
Zambrosi et al. (2017) Plant Soil 418: 557-569	Fig. 7f	1	Citrus sinensis	Angiosperm dicot (Eurosids II)	Rutaceae	Leaf		Toxicity	Deficiency	Foliar fosfate P deficient	Stress	Greenhouse					0.413	10.38	0.0397881		3.755	0.089	8	11125	119.046	6.99136	80295.7	6.30759	8749.69	0.687328	9.17697	1	159	99.3711	2.482	7	Alone/Group	Not visible	2	0
Fonini et al. (2017 Photosynthetica 55(3): 401-410	Fig. 6a	1	Acrostichum danaeifolium	Pteridophyte	Pteridaceae	Leaf		UVB		Control	Control	Growth chamber	13	25	12						23.155	0.061	4	15250	139.38	0.529422	55889.7	0.485069	5141.41	0.0446226	10.8705	25	139	82.0144	11.633	2	Alone/Group	Yes	1	0
Fonini et al. (2017 Photosynthetica 55(3): 401-410	Fig. 6b	1	Acrostichum danaeifolium	Pteridophyte	Pteridaceae	Leaf		UVB		UVB	Stress	Growth chamber	13	25	12						6.046	0.212	19	11157.9	119.222	3.50645	191296	3.16401	20812	0.344228	9.19162	26	218	88.0734	0	0	Group	Not visible	2	1
Fonini et al. (2017 Photosynthetica 55(3): 401-410	Fig. 6c	1	Acrostichum danaeifolium	Pteridophyte	Pteridaceae	Leaf		UVB		UVB	Stress	Growth chamber	13	25	12						35.068	0.443	39	11359	120.291	1.26326	400113	1.14096	43112.5	0.12294	9.28068	36	194	81.4433	0	0	Alone/Group	Not visible	5	0
Georgieva et al. (2017) Acta Physiologiae Plantarum 39: 164	Fig. 1a	1	Haberlea rhodopensis	Angiosperm dicot (Euasterids I)	Gesneriaceae	Leaf		Desiccation	Intensidad lumínica	Control low light	Control	Growth chamber	30	22.5	12						18.258	0.149	16	9312.5	108.918	0.915065	133104	0.817441	15972	0.0980903	8.33355	72	255	71.7647	1.975	2	Alone/Group	Not visible	3	0
Georgieva et al. (2017) Acta Physiologiae Plantarum 39: 164	Fig. 1a	2	Haberlea rhodopensis	Angiosperm dicot (Euasterids I)	Gesneriaceae	Leaf		Desiccation	Intensidad lumínica	Control low light	Control	Growth chamber	30	22.5	12						12.211	0.207	21	9857.14	112.057	2.08838	185521	1.87168	21584.7	0.217764	8.595	112	249	55.0201	2.299	3	Alone/Group	Not visible	2	1
Georgieva et al. (2017) Acta Physiologiae Plantarum 39: 164	Fig. 1a	3	Haberlea rhodopensis	Angiosperm dicot (Euasterids I)	Gesneriaceae	Leaf		Desiccation	Intensidad lumínica	Control low light	Control	Growth chamber	30	22.5	12						12.736	0.108	10	10800	117.294	1.3573	97283	1.22261	10772	0.135378	9.03109	92	249	63.0522	4.779	5	Alone/Group	Not visible	2	0
Georgieva et al. (2017) Acta Physiologiae Plantarum 39: 164	Fig. 1a	4	Haberlea rhodopensis	Angiosperm dicot (Euasterids I)	Gesneriaceae	Leaf		Desiccation	Intensidad lumínica	Control low light	Control	Growth chamber	30	22.5	12						14.315	0.019	2	9500	110.009	0.175536	16992.6	0.15699	2017.07	0.0186352	8.4244	97	255	61.9608	3.491	6	Group	Not visible	1	0
Georgieva et al. (2017) Acta Physiologiae Plantarum 39: 164	Fig. 1b	1	Haberlea rhodopensis	Angiosperm dicot (Euasterids I)	Gesneriaceae	Leaf		Desiccation	Intensidad lumínica	Control High light	Control	Growth chamber	100	22.5	12						15.909	0.04	8	5000	79.8087	0.35014	34229.1	0.299625	5791.25	0.0506937	5.91049	89	232	61.6379	4.485	8	Alone/Group	Yes	2	0
Georgieva et al. (2017) Acta Physiologiae Plantarum 39: 164	Fig. 1b	2	Haberlea rhodopensis	Angiosperm dicot (Euasterids I)	Gesneriaceae	Leaf		Desiccation	Intensidad lumínica	Control High light	Control	Growth chamber	100	22.5	12						10.932	0.033	5	6600	91.6932	0.43726	28837.2	0.382102	4179.58	0.0553807	6.89956	103	232	55.6034	3.385	8	Alone	Yes	0	0
Georgieva et al. (2017) Acta Physiologiae Plantarum 39: 164	Fig. 1c	1	Haberlea rhodopensis	Angiosperm dicot (Euasterids I)	Gesneriaceae	Leaf		Desiccation	Intensidad lumínica	Desiccation low light	Stress	Growth chamber	30	22.5	12						11.479	0.823	51	16137.3	143.377	7.16961	755945	6.58546	67474.4	0.587807	11.2034	115	254	54.7244	0	0	Alone/Group	Yes	4	2
Georgieva et al. (2017) Acta Physiologiae Plantarum 39: 164	Fig. 1c	2	Haberlea rhodopensis	Angiosperm dicot (Euasterids I)	Gesneriaceae	Leaf		Desiccation	Intensidad lumínica	Desiccation low light	Stress	Growth chamber	30	22.5	12						15.466	0.42	19	22105.3	167.808	2.71563	390702	2.5262	29512.4	0.190821	13.2386	117	253	53.7549	0	0	Alone/Group	Yes	4	1
Georgieva et al. (2017) Acta Physiologiae Plantarum 39: 164	Fig. 1c	3	Haberlea rhodopensis	Angiosperm dicot (Euasterids I)	Gesneriaceae	Leaf		Desiccation	Intensidad lumínica	Desiccation low light	Stress	Growth chamber	30	22.5	12						9.96	0.313	21	14904.8	137.793	3.14257	286481	2.87632	26678.4	0.267855	10.7383	104	254	59.0551	0	0	Alone/Group	Yes	2	1
Georgieva et al. (2017) Acta Physiologiae Plantarum 39: 164	Fig. 1c	4	Haberlea rhodopensis	Angiosperm dicot (Euasterids I)	Gesneriaceae	Leaf		Desiccation	Intensidad lumínica	Desiccation low light	Stress	Growth chamber	30	22.5	12						14.8	0.577	29	19896.6	159.204	3.89865	534600	3.61217	42693.6	0.28847	12.5218	118	254	53.5433	0	0	Alone/Group	Yes	6	2
Georgieva et al. (2017) Acta Physiologiae Plantarum 39: 164	Fig. 1d	1	Haberlea rhodopensis	Angiosperm dicot (Euasterids I)	Gesneriaceae	Leaf		Desiccation	Intensidad lumínica	Desiccation High light	Stress	Growth chamber	100	22.5	12						14.602	0.114	22	5181.82	81.2468	0.848846	97834	0.728473	16224.1	0.120805	6.03015	88	241	63.4855	1.172	5	Alone/Group	Yes	3	0
Georgieva et al. (2017) Acta Physiologiae Plantarum 39: 164	Fig. 1d	2	Haberlea rhodopensis	Angiosperm dicot (Euasterids I)	Gesneriaceae	Leaf		Desiccation	Intensidad lumínica	Desiccation High light	Stress	Growth chamber	100	22.5	12						10.385	0.028	6	4666.67	77.1025	0.26962	23823.9	0.229406	4190.41	0.0403506	5.68533	104	241	56.8465	0	0	Alone/Group	Yes	1	0
Georgieva et al. (2017) Acta Physiologiae Plantarum 39: 164	Fig. 1d	3	Haberlea rhodopensis	Angiosperm dicot (Euasterids I)	Gesneriaceae	Leaf		Desiccation	Intensidad lumínica	Desiccation High light	Stress	Growth chamber	100	22.5	12						10.204	0.053	7	7571.43	98.2096	0.519404	46745.7	0.458111	6281.32	0.0615575	7.44201	85	241	64.7303	0	0	Alone/Group	Yes	1	0
Georgieva et al. (2017) Acta Physiologiae Plantarum 39: 164	Fig. 1d	4	Haberlea rhodopensis	Angiosperm dicot (Euasterids I)	Gesneriaceae	Leaf		Desiccation	Intensidad lumínica	Desiccation High light	Stress	Growth chamber	100	22.5	12						12.718	0.094	14	6714.29	92.4837	0.73911	82240.8	0.646649	11807.1	0.0928379	6.96535	101	241	58.0913	0	0	Alone/Group	Yes	3	0
Georgieva et al. (2017) Acta Physiologiae Plantarum 39: 164	Fig. 1e	1	Haberlea rhodopensis	Angiosperm dicot (Euasterids I)	Gesneriaceae	Leaf		Desiccation	Intensidad lumínica	Recovery low light	Stress	Growth chamber	30	22.5	12						12.531	0.201	16	12562.5	126.504	1.68667	182478	1.53124	18624	0.156281	9.79805	109	245	55.5102	0.614	3	Alone/Group	Not visible	7	0
Georgieva et al. (2017) Acta Physiologiae Plantarum 39: 164	Fig. 1e	2	Haberlea rhodopensis	Angiosperm dicot (Euasterids I)	Gesneriaceae	Leaf		Desiccation	Intensidad lumínica	Recovery low light	Stress	Growth chamber	30	22.5	12						17.171	0.184	20	9200	108.258	1.27046	164253	1.13411	19840.7	0.136993	8.27861	85	245	65.3061	2.688	8	Alone/Group	Not visible	8	0
Georgieva et al. (2017) Acta Physiologiae Plantarum 39: 164	Fig. 1e	3	Haberlea rhodopensis	Angiosperm dicot (Euasterids I)	Gesneriaceae	Leaf		Desiccation	Intensidad lumínica	Recovery low light	Stress	Growth chamber	30	22.5	12						12.062	0.11	11	10000	112.867	0.911955	98665.9	0.817989	11390.2	0.0944302	8.66237	75	243	69.1358	0	0	Alone/Group	Not visible	2	0
Georgieva et al. (2017) Acta Physiologiae Plantarum 39: 164	Fig. 1e	4	Haberlea rhodopensis	Angiosperm dicot (Euasterids I)	Gesneriaceae	Leaf		Desiccation	Intensidad lumínica	Recovery low light	Stress	Growth chamber	30	22.5	12						26.294	0.278	30	9266.67	108.649	1.16567	248270	1.04101	29871.7	0.125253	8.31121	75	232	67.6724	2.445	5	Alone/Group	Not visible	7	0
Georgieva et al. (2017) Acta Physiologiae Plantarum 39: 164	Fig. 1f	1	Haberlea rhodopensis	Angiosperm dicot (Euasterids I)	Gesneriaceae	Leaf		Desiccation	Intensidad lumínica	Recovery High light	Stress	Growth chamber	100	22.5	12						14.736	0.659	67	9835.82	111.936	4.47204	590547	4.00751	68789	0.466809	8.5849	75	242	69.0083	0	0	Alone/Group	Yes	6	3
Georgieva et al. (2017) Acta Physiologiae Plantarum 39: 164	Fig. 1f	2	Haberlea rhodopensis	Angiosperm dicot (Euasterids I)	Gesneriaceae	Leaf		Desiccation	Intensidad lumínica	Recovery High light	Stress	Growth chamber	100	22.5	12						5.684	0.442	52	8500	104.058	7.77621	392698	6.90883	49527.4	0.871347	7.9289	66	242	72.7273	0	0	Alone/Group	Yes	5	3
Georgieva et al. (2017) Acta Physiologiae Plantarum 39: 164	Fig. 1f	3	Haberlea rhodopensis	Angiosperm dicot (Euasterids I)	Gesneriaceae	Leaf		Desiccation	Intensidad lumínica	Recovery High light	Stress	Growth chamber	100	22.5	12						16.286	1.1	109	10091.7	113.383	6.75427	987164	6.06142	113397	0.696285	8.70538	55	242	77.2727	0	0	Alone/Group	Yes	9	5
Georgieva et al. (2017) Acta Physiologiae Plantarum 39: 164	Fig. 1f	4	Haberlea rhodopensis	Angiosperm dicot (Euasterids I)	Gesneriaceae	Leaf		Desiccation	Intensidad lumínica	Recovery High light	Stress	Growth chamber	100	22.5	12						11.473	0.542	42	12904.8	128.215	4.72413	492711	4.29452	49565.5	0.432018	9.94061	55	242	77.2727	0	0	Alone/Group	Yes	4	2
Fayez et al. (2017) Acta Physiologiae Plantarum 39: 155	Fig. 4a	1	Hordeum vulgare	Angiosperm monocot (Commelinoids)	Poaceae	Leaf		Toxicity		Control	Control	Field									3.814	0.023	7	3285.71	64.6964	0.603041	18941.4	0.496628	4070.33	0.106721	4.65352	18	202	91.0891	0	0	Alone	Yes	0	0
Fayez et al. (2017) Acta Physiologiae Plantarum 39: 155	Fig. 4a	2	Hordeum vulgare	Angiosperm monocot (Commelinoids)	Poaceae	Leaf		Toxicity		Control	Control	Field									6.502	0.047	17	2764.71	59.3458	0.722855	37996.1	0.584376	9027.81	0.138847	4.20879	18	189	90.4762	0	0	Alone	Yes	0	0
Fayez et al. (2017) Acta Physiologiae Plantarum 39: 155	Fig. 5b	1	Hordeum vulgare	Angiosperm monocot (Commelinoids)	Poaceae	Leaf		Toxicity		NO3Ag	Stress	Field									4.549	0.253	7	36142.9	214.574	5.56166	239171	5.25765	13958.3	0.306843	17.1347	11	211	94.7867	0	0	Alone/Group	Yes	1	0
Fayez et al. (2017) Acta Physiologiae Plantarum 39: 155	Fig. 6a	1	Hordeum vulgare	Angiosperm monocot (Commelinoids)	Poaceae	Leaf		Toxicity		AgNP	Stress	Field									11.935	0.084	15	5600	84.4616	0.703812	72526.4	0.607678	11516.4	0.0964926	6.29767	28	245	88.5714	0	0	Alone	Yes	0	0
Ferreira et al. (2017) Protoplasma 254: 1529-1537	Fig. 2b	1	Halodule wrightii	Angiosperm monocot	Cymodoceaceae	Leaf		Toxicity		Control	Control	Growth chamber	100	24	12						12.933	0.059	9	6555.56	91.3839	0.456197	51533.1	0.398462	7497.01	0.0579681	6.87381	20	200	90	0	0	Alone	Yes	0	0
Ferreira et al. (2017) Protoplasma 254: 1529-1537	Fig. 2e	1	Halodule wrightii	Angiosperm monocot	Cymodoceaceae	Leaf		Toxicity		Salinity 25	Stress	Growth chamber	100	24	12						6.049	0.016	6	2666.67	58.284	0.264507	12881.9	0.212959	3126.25	0.051682	4.12057	47	167	71.8563	0	0	Alone/Group	Yes	1	0
Ferreira et al. (2017) Protoplasma 254: 1529-1537	Fig. 2h	1	Halodule wrightii	Angiosperm monocot	Cymodoceaceae	Leaf		Toxicity		Salinity 35	Stress	Growth chamber	100	24	12						7.432	0.02	7	2857.14	60.3297	0.269107	16227.9	0.218352	3782.25	0.0508914	4.29056	61	139	56.1151	0	0	Alone	Yes	0	0
Ferreira et al. (2017) Protoplasma 254: 1529-1537	Fig. 2k	1	Halodule wrightii	Angiosperm monocot	Cymodoceaceae	Leaf		Toxicity		Salinity 45	Stress	Growth chamber	100	24	12						6.445	0.073	12	6083.33	88.0311	1.13266	63420.4	0.984025	9616.81	0.149213	6.59474	24	238	89.916	0	0	Alone	Yes	0	0
Picchi et al. (2017) Plant physiology and biochemistry 112: 261–269	Fig. 5c	1	Hordeum vulgare cv Colombo	Angiosperm monocot (Commelinoids)	Poaceae	Leaf		Ozone		O3	Stress	Open Top Chamber									16.815	0.151	33	4575.76	76.3478	0.898008	128264	0.762798	22812.5	0.135668	5.62254	31	114	72.807	0	0	Alone	Yes	0	0
Picchi et al. (2017) Plant physiology and biochemistry 112: 261–270	Fig. 5d	1	Hordeum vulgare cv Colombo	Angiosperm monocot (Commelinoids)	Poaceae	Leaf		Ozone		O3	Stress	Open Top Chamber									6.528	0.065	18	3611.11	67.8243	0.995711	54035.9	0.827756	10997.2	0.168462	4.9136	31	156	80.1282	0	0	Alone/Group	Yes	2	0
Picchi et al. (2017) Plant physiology and biochemistry 112: 261–271	Fig. 6d	1	Hordeum vulgare cv Sculptur	Angiosperm monocot (Commelinoids)	Poaceae	Leaf		Ozone		O3	Stress	Open Top Chamber									5.728	0.188	20	9400	109.428	3.28212	168035	2.93356	20061.3	0.350232	8.37606	94	227	58.5903	0	0	Alone/Group	Yes	5	0
Picchi et al. (2017) Plant physiology and biochemistry 112: 261–272	Fig. 6d	2	Hordeum vulgare cv Sculptur	Angiosperm monocot (Commelinoids)	Poaceae	Leaf		Ozone		O3	Stress	Open Top Chamber									2.878	0.062	7	8857.14	106.221	2.15427	55221.7	1.91875	6809.89	0.236619	8.10905	96	227	57.7093	0	0	Alone/Group	Yes	2	0
Picchi et al. (2017) Plant physiology and biochemistry 112: 261–273	Fig. 6d	3	Hordeum vulgare cv Sculptur	Angiosperm monocot (Commelinoids)	Poaceae	Leaf		Ozone		O3	Stress	Open Top Chamber									13.274	0.257	42	6119.05	88.2891	1.93612	223370	1.68276	33761	0.254339	6.61622	94	193	51.2953	0	0	Alone/Group	Yes	4	0
Picchi et al. (2017) Plant physiology and biochemistry 112: 261–274	Fig. 6d	4	Hordeum vulgare cv Sculptur	Angiosperm monocot (Commelinoids)	Poaceae	Leaf		Ozone		O3	Stress	Open Top Chamber									6.945	0.103	16	6437.5	90.5574	1.48308	89849.1	1.29372	13203.4	0.190113	6.80501	76	193	60.6218	0	0	Alone/Group	Yes	1	0
Picchi et al. (2017) Plant physiology and biochemistry 112: 261–275	Fig. 6e	1	Hordeum vulgare cv Sculptur	Angiosperm monocot (Commelinoids)	Poaceae	Leaf		Ozone		Control	Control	Open Top Chamber									3.313	0.023	4	5750	85.5853	0.694235	19898.3	0.600613	3113.4	0.0939752	6.39119	116	252	53.9683	0	0	Alone	Yes	0	0
Picchi et al. (2017) Plant physiology and biochemistry 112: 261–276	Fig. 6e	2	Hordeum vulgare cv Sculptur	Angiosperm monocot (Commelinoids)	Poaceae	Leaf		Ozone		Control	Control	Open Top Chamber									4.333	0.01	4	2500	56.4333	0.230787	7990.7	0.184415	2014.39	0.0464895	3.96681	81	227	64.3172	0	0	Alone	Yes	0	0
Fayez (2017) Research Journal of Pharmaceutical, Biologicarl and Chemical Sciences 8(2): 1853-1865	Fig. 2a	1	Eruca sativa	Angiosperm dicot (Eurosids II)	Brassicaceae	Leaf		Toxicity		Control	Control										13.906	0.065	9	7222.22	95.9181	0.467424	57151.5	0.410985	7881.61	0.0566778	7.25125	38	207	81.6425	0	0	Alone	Yes	0	0
Fayez (2017) Research Journal of Pharmaceutical, Biologicarl and Chemical Sciences 8(2): 1853-1865	Fig. 3a	1	Eruca sativa	Angiosperm dicot (Eurosids II)	Brassicaceae	Leaf		Toxicity		Cd 1mM	Stress										12.292	0.281	9	31222.2	199.433	2.28604	264481	2.15165	16662.1	0.135552	15.8732	26	99	73.7374	0	0	Alone/Group	Yes	2	0
Fayez (2017) Research Journal of Pharmaceutical, Biologicarl and Chemical Sciences 8(2): 1853-1865	Fig. 3a	2	Eruca sativa	Angiosperm dicot (Eurosids II)	Brassicaceae	Leaf		Toxicity		Cd 1mM	Stress										12.283	0.399	14	28500	190.541	3.24839	374458	3.04859	24745.5	0.201461	15.1324	20	99	79.798	0	0	Alone/Group	Yes	1	0
Fayez (2017) Research Journal of Pharmaceutical, Biologicarl and Chemical Sciences 8(2): 1853-1865	Fig. 3a	3	Eruca sativa	Angiosperm dicot (Eurosids II)	Brassicaceae	Leaf		Toxicity		Cd 1mM	Stress										10.023	0.201	8	25125	178.903	2.00539	187840	1.87409	13262.8	0.132324	14.1629	21	99	78.7879	0	0	Alone/Group	Yes	1	0
Fayez (2017) Research Journal of Pharmaceutical, Biologicarl and Chemical Sciences 8(2): 1853-1865	Fig. 4a	1	Eruca sativa	Angiosperm dicot (Eurosids II)	Brassicaceae	Leaf		Toxicity		Cd 1mM+ Salycilic 0,5 µM	Stress										13.319	0.098	30	3266.67	64.5086	0.735791	80658.8	0.605592	17391.2	0.130574	4.63791	24	191	87.4346	0	0	Alone/Group	Yes	2	0
Fayez (2017) Research Journal of Pharmaceutical, Biologicarl and Chemical Sciences 8(2): 1853-1865	Fig. 5b	1	Eruca sativa	Angiosperm dicot (Eurosids II)	Brassicaceae	Leaf		Toxicity		Cd 1mM+ Salycilic 1 µM	Stress										11.498	0.19	9	21111.1	163.991	1.65246	176441	1.53454	13655.8	0.118767	12.9206	16	188	91.4894	0	0	Alone	Yes	0	0
Mortimer et al. (2017) Plant Physiology 173: 1617-1635	Fig. 6a	1	Nicotiana glauca	Angiosperm dicot (Euasterids I)	Solanaceae	Leaf		Mutants		Control	Control	Greenhouse		22.5	16		0.24				11.948	0.007	2	3500	66.7727	0.0874235	5801.48	0.0724551	1202.09	0.015013	4.82616	36	145	75.1724	3.941	1	Alone	Yes	0	0
Mortimer et al. (2017) Plant Physiology 173: 1617-1636	Fig. 6a	2	Nicotiana glauca	Angiosperm dicot (Euasterids I)	Solanaceae	Leaf		Mutants		Control	Control	Greenhouse		22.5	16		0.24				9.782	0.003	2	1500	43.713	0.0439303	2234.1	0.032715	767.424	0.0112377	2.91117	36	145	75.1724	2.953	2	Alone	Yes	0	0
Alkhatib et al. (2017) Biologia Plantarum 60(4): 706-714	Fig. 4a	1	Nicotiana tabacum	Angiosperm dicot (Euasterids I)	Solanaceae	Leaf		Toxicity		Control	Control	Growth chamber	275	26	16						1.34	0.004	3	1333.33	41.213	0.298507	2921.59	0.218029	1080.45	0.0806306	2.70405	3	208	98.5577	0	0	Alone	Yes	0	0
Alkhatib et al. (2017) Biologia Plantarum 60(4): 706-714	Fig. 4b	1	Nicotiana tabacum	Angiosperm dicot (Euasterids I)	Solanaceae	Leaf		Toxicity		Caffeine 25 µM	Stress	Growth chamber	275	26	16						1.543	0.003	6	500	25.2377	0.214133	1744.01	0.124483	1257.52	0.0897585	1.38687	56	185	69.7297	0.142	1	Alone	Yes	0	0
Alkhatib et al. (2017) Biologia Plantarum 60(4): 706-714	Fig. 4c	1	Nicotiana tabacum	Angiosperm dicot (Euasterids I)	Solanaceae	Leaf		Toxicity		Caffeine 50 µM	Stress	Growth chamber	275	26	16						1.293	0.012	56	214.286	16.522	0.965406	4869.37	0.391743	7136.74	0.574155	0.682296	3	202	98.5149	0.05	1	Alone	Yes	0	0
Alkhatib et al. (2017) Biologia Plantarum 60(4): 706-714	Fig. 4d	1	Nicotiana tabacum	Angiosperm dicot (Euasterids I)	Solanaceae	Leaf		Toxicity		Caffeine 100 µM	Stress	Growth chamber	275	26	16						0.799	0.019	59	322.034	20.2542	2.37797	9415.23	1.17838	9594.45	1.20081	0.981321	0.5	174	99.7126	0	0	Alone	Yes	0	0
Alkhatib et al. (2017) Biologia Plantarum 60(4): 706-714	Fig. 4e	1	Nicotiana tabacum	Angiosperm dicot (Euasterids I)	Solanaceae	Leaf		Toxicity		Caffeine 10000 µM	Stress	Growth chamber	275	26	16						2.995	0.025	16	1562.5	44.6144	0.921829	18737.4	0.690908	6275.32	0.231391	2.98589	4	208	98.0769	0.283	5	Alone/Group	Yes	3	0
Alkhatib et al. (2017) Biologia Plantarum 60(4): 706-714	Fig. 4f	1	Nicotiana tabacum	Angiosperm dicot (Euasterids I)	Solanaceae	Leaf		Toxicity		Caffeine 5000 µM	Stress	Growth chamber	275	26	16						1.256	0.053	16	3312.5	64.9596	4.99529	43683.7	4.11722	9343.3	0.880613	4.6754	7	213	96.7136	0.195	1	Alone/Group (line)	Yes	3	0
Gill et al. (2016) Environmental Science and Pollution Research 23: 20483-20496	Fig. 4a	1	Brassica napus cvZS758	Angiosperm dicot (Eurosids II)	Brassicaceae	Leaf		Toxicity		Control	Control	Growth chamber	300	20	16						5.915	0.013	2	6500	90.9959	0.21978	11347.9	0.19185	1658.69	0.0280421	6.84152	21	235	91.0638	0	0	Alone	Yes	0	0
Gill et al. (2016) Environmental Science and Pollution Research 23: 20483-20496	Fig. 4b	1	Brassica napus cvZS759	Angiosperm dicot (Eurosids II)	Brassicaceae	Leaf		Toxicity		Cr (400 µM)	Stress	Growth chamber	300	20	16						11.367	0.154	3	51333.3	255.72	2.74706	146933	2.62099	7145.51	0.127462	20.563	19	196	90.3061	5.761	3	Alone/Group	Yes	1	0
Gill et al. (2016) Environmental Science and Pollution Research 23: 20483-20496	Fig. 4c	1	Brassica napus cvZS760	Angiosperm dicot (Eurosids II)	Brassicaceae	Leaf		Toxicity		Cr (400 µM) + Salicylic (7,25µM)	Stress	Growth chamber	300	20	16						7.326	0.085	11	7727.27	99.2152	1.97445	75068.4	1.74375	9974.9	0.231705	7.52573	19	149	87.2483	3.021	1	Alone/Group	Yes	1	0
Gill et al. (2016) Environmental Science and Pollution Research 23: 20483-20496	Fig. 4d	1	Brassica napus cvZS761	Angiosperm dicot (Eurosids II)	Brassicaceae	Leaf		Toxicity		Control	Control	Growth chamber	300	20	16						8.415	0.179	33	5424.24	83.1256	2.12715	154171	1.83209	24920.5	0.296144	6.18649	20	222	90.991	0	0	Alone/Group (line)	Yes	2	0
Gill et al. (2016) Environmental Science and Pollution Research 23: 20483-20496	Fig. 4e	1	Brassica napus cvZS762	Angiosperm dicot (Eurosids II)	Brassicaceae	Leaf		Toxicity		Cr (400 µM)	Stress	Growth chamber	300	20	16						7.962	0.096	5	19200	156.392	2.06986	88820.5	1.91506	7228.47	0.155853	12.2876	20	208	90.3846	3.324	2	Alone/Group	Not visible	1	0
Gill et al. (2016) Environmental Science and Pollution Research 23: 20483-20496	Fig, 4f	1	Brassica napus cvZS763	Angiosperm dicot (Eurosids II)	Brassicaceae	Leaf		Toxicity		Cr (400 µM) + Salicylic (7,25µM)	Stress	Growth chamber	300	20	16						9.521	0.127	4	31750	201.112	2.47419	119596	2.32994	7468.65	0.145503	16.0131	24	174	86.2069	4.388	2	Alone	Yes	0	0
Al-Arbash et al. (2016) Kuwait Journal of Science 43(4): 131-142	Fig.6	1	Halodule uninervis	Angiosperm monocot	Cymodoceaceae	Leaf		Toxicity		Sea water (-3,82 Mpa)	Stress	Field									8.638	0.147	11	13363.6	130.475	1.70178	133859	1.54966	13215.7	0.152995	10.1288	80	231	65.368	0	0	Alone/Group	Yes	1	0
Al-Arbash et al. (2016) Kuwait Journal of Science 43(4): 131-142	Fig.6	2	Halodule uninervis	Angiosperm monocot	Cymodoceaceae	Leaf		Toxicity		Sea water (-3,82 Mpa)	Stress	Field									7.453	0.08	11	7272.73	96.2529	1.07339	70373	0.944223	9667.79	0.129717	7.27912	80	231	65.368	0	0	Alone/Group	Yes	2	0
Al-Arbash et al. (2016) Kuwait Journal of Science 43(4): 131-142	Fig.6	3	Halodule uninervis	Angiosperm monocot	Cymodoceaceae	Leaf		Toxicity		Sea water (-3,82 Mpa)	Stress	Field									7.479	0.106	11	9636.36	110.795	1.4173	94878.6	1.2686	11175.5	0.149424	8.48991	74	231	67.9654	0	0	Alone/Group	Yes	2	0
Al-Arbash et al. (2016) Kuwait Journal of Science 43(4): 131-142	Fig.6	4	Halodule uninervis	Angiosperm monocot	Cymodoceaceae	Leaf		Toxicity		Sea water (-3,82 Mpa)	Stress	Field									11.117	0.129	10	12900	128.192	1.16038	117267	1.05484	11799.1	0.106135	9.93864	82	231	64.5022	0	0	Alone/Group	Yes	5	0
Al-Arbash et al. (2016) Kuwait Journal of Science 43(4): 131-142	Fig. 5	1	Halodule uninervis	Angiosperm monocot	Cymodoceaceae	Leaf		Toxicity		Control (-3,64 Mpa)	Control	Field									8.875	0.52	23	22608.7	169.708	5.85915	484128	5.45496	36137.4	0.407182	13.3969	75	181	58.5635	0	0	Alone/Group	Yes	4	1
Al-Arbash et al. (2016) Kuwait Journal of Science 43(4): 131-142	Fig. 5	2	Halodule uninervis	Angiosperm monocot	Cymodoceaceae	Leaf		Toxicity		Control (-3,64 Mpa)	Control	Field									9.054	0.631	34	18558.8	153.759	6.9693	583012	6.43927	48309.7	0.533573	12.0682	69	181	61.8785	0	0	Alone/Group	Yes	3	0
Al-Arbash et al. (2016) Kuwait Journal of Science 43(4): 131-142	Fig. 5	3	Halodule uninervis	Angiosperm monocot	Cymodoceaceae	Leaf		Toxicity		Control (-3,64 Mpa)	Control	Field									7.849	0.274	10	27400	186.827	3.49089	256814	3.27194	17325.4	0.220733	14.823	91	181	49.7238	0	0	Alone/Group	Yes	1	0
Al-Arbash et al. (2016) Kuwait Journal of Science 43(4): 131-142	Fig. 5	4	Halodule uninervis	Angiosperm monocot	Cymodoceaceae	Leaf		Toxicity		Control (-3,64 Mpa)	Control	Field									10.38	0.426	20	21300	164.723	4.10405	395733	3.81246	30484.2	0.293682	12.9816	78	181	56.9061	0	0	Alone/Group	Yes	2	0
Kim (2016) European Journal of Plant Pathology 146: 95-103	Fig. 7a	1	Juglans regia	Angiosperm dicot (Eurosids I)	Juglandaceae	Leaf		Pathogens		Capnodium	Stress	Field									11.155	1.138	5	227600	538.457	10.2017	1.11335e+06	9.9807	25232.9	0.226203	44.1228	174	210	17.1429	0	0	Alone	Not visible	0	0
Kim (2016) European Journal of Plant Pathology 146: 95-103	Fig. 7a	2	Juglans regia	Angiosperm dicot (Eurosids I)	Juglandaceae	Leaf		Pathogens		Capnodium	Stress	Field									8.287	0.172	1	172000	468.09	2.07554	167704	2.0237	4383.38	0.0528947	38.2591	151	210	28.0952	0	0	Alone	Not visible	0	0
Kim (2016) European Journal of Plant Pathology 146: 95-103	Fig. 7a	3	Juglans regia	Angiosperm dicot (Eurosids I)	Juglandaceae	Leaf		Pathogens		Capnodium	Stress	Field									7.046	0.813	5	162600	455.119	11.5385	792109	11.242	21305.7	0.30238	37.1783	127	207	38.6473	0	0	Alone	Not visible	0	0
Kim (2016) European Journal of Plant Pathology 146: 95-103	Fig. 7a	4	Juglans regia	Angiosperm dicot (Eurosids I)	Juglandaceae	Leaf		Pathogens		Capnodium	Stress	Field									5.929	1.626	5	325200	643.636	27.4245	1.59664e+06	26.9293	30189.3	0.509181	52.8875	154	207	25.6039	0	0	Alone	Not visible	0	0
Kim (2016) European Journal of Plant Pathology 146: 95-103	Fig. 7b	1	Juglans regia	Angiosperm dicot (Eurosids I)	Juglandaceae	Leaf		Pathogens		Capnodium	Stress	Field									4.598	0.897	4	224250	534.48	19.5085	877421	19.0827	20036.4	0.435763	43.7914	183	217	15.6682	0	0	Alone	Not visible	0	0
Bai et al. (2016) Acta Physiologiae Plantarum 38: 183	Fig. 3d	1	Solanum tuberosum	Angiosperm dicot (Euasterids I)	Solanaceae	Leaf		Toxicity		2%PEG	Stress		200	23	16						4.421	0.014	3	4666.67	77.1025	0.363636	11911.9	0.309401	2095.2	0.0544209	5.68533	59	145	59.3103	0.571	1	Alone	Not visible	0	0
Bai et al. (2016) Acta Physiologiae Plantarum 38: 183	Fig. 3e	1	Solanum tuberosum	Angiosperm dicot (Euasterids I)	Solanaceae	Leaf		Toxicity		50mM ClNa	Stress		200	23	16						6.83	0.076	3	25333.3	179.643	1.85683	71044.2	1.73575	4994.49	0.122025	14.2245	20	173	88.4393	2.737	2	Alone	Yes	0	0
Bai et al. (2016) Acta Physiologiae Plantarum 38: 183	Fig. 3g	1	Solanum tuberosum	Angiosperm dicot (Euasterids I)	Solanaceae	Leaf		Toxicity		100mM ClNa	Stress		200	23	16						6.02	0.026	7	3714.29	68.7864	0.710771	21673.1	0.592484	4340.17	0.118649	4.9936	30	225	86.6667	2.362	3	Alone	Yes	0	0
Bai et al. (2016) Acta Physiologiae Plantarum 38: 183	Fig. 3h	1	Solanum tuberosum	Angiosperm dicot (Euasterids I)	Solanaceae	Leaf		Toxicity		6%PEG	Stress		200	23	16						4.561	0.02	2	10000	112.867	0.515996	17939.3	0.462829	2070.94	0.0534298	8.66237	28	170	83.5294	0.685	1	Alone	Not visible	0	0
Bai et al. (2016) Acta Physiologiae Plantarum 38: 183	Fig. 3i	1	Solanum tuberosum	Angiosperm dicot (Euasterids I)	Solanaceae	Leaf		Toxicity		200mM ClNa	Stress		200	23	16						4.938	0.069	4	17250	148.238	1.49254	63559.8	1.37486	5475.36	0.118437	11.6083	28			0.315	2	Alone	Yes	0	0
Naeem et al. (2016) Acta Physiologiae Plantarum 38: 183	Fig. 5e	1	Brassica napus cvQuinyou	Angiosperm dicot (Eurosids II)	Brassicaceae	Leaf		Drought		Drought	Stress										4.387	0.032	5	6400	90.2932	0.783737	27902.7	0.683387	4113.61	0.10075	6.78303	59	183	67.7596	0.304	1	Alone/Group	Yes	1	0
Naeem et al. (2016) Acta Physiologiae Plantarum 38: 183	Fig. 5b	1	Brassica napus cvQ2	Angiosperm dicot (Eurosids II)	Brassicaceae	Leaf		Drought		Control	Control										4.346	0.17	14	12142.9	124.373	4.49974	154072	4.07813	16014.8	0.423896	9.62058	106	176	39.7727	0.568	6	Alone/Group	Yes	2	0
Naeem et al. (2016) Acta Physiologiae Plantarum 38: 183	Fig. 5f	1	Brassica napus cvQ2	Angiosperm dicot (Eurosids II)	Brassicaceae	Leaf		Drought		Drought	Stress										5.031	0.06	10	6000	87.426	1.19261	52073.6	1.03505	7956.99	0.158159	6.54439	105	186	43.5484	0	0	Alone/Group	Yes	3	0
Kong et al. (2016) Acta Physiologiae Palntaru, 38: 120	Fig. 6a	1	Mahonia bodinieri	Angiosperm dicot	Berberidaceae	Leaf		Light intensity		10%MAX PFD	Stress	Field									33.957	0.544	14	38857.1	222.485	2.37908	515317	2.25364	28960.4	0.126653	17.7938	46	210	78.0952	11.091	1	Alone/Group	Not visible	5	0
Kong et al. (2016) Acta Physiologiae Palntaru, 38: 120	Fig. 6a	2	Mahonia bodinieri	Angiosperm dicot	Berberidaceae	Leaf		Light intensity		10%MAX PFD	Stress	Field									29.009	0.161	6	26833.3	184.885	0.982906	150797	0.920614	10285.4	0.0627924	14.6612	42	210	80	12.629	1	Alone/Group	Not visible	2	0
Kong et al. (2016) Acta Physiologiae Palntaru, 38: 120	Fig. 6b	1	Mahonia bodinieri	Angiosperm dicot	Berberidaceae	Leaf		Light intensity		10%MAX PFD	Stress	Field									20.157	0.382	5	76400	311.969	2.89328	367635	2.78448	14559.9	0.110277	25.2499	19	216	91.2037	6.954	2	Alone/Group	Yes	1	0
Kong et al. (2016) Acta Physiologiae Palntaru, 38: 120	Fig. 6d	1	Mahonia bodinieri	Angiosperm dicot	Berberidaceae	Leaf		Light intensity		30%MAX PFD	Stress	Field									10.03	0.948	8	118500	388.53	9.45165	919415	9.16665	29068.3	0.289814	31.6294	19	196	90.3061	0	0	Alone/Group	Yes	2	0
Kong et al. (2016) Acta Physiologiae Palntaru, 38: 120	Fig. 6d	2	Mahonia bodinieri	Angiosperm dicot	Berberidaceae	Leaf		Light intensity		30%MAX PFD	Stress	Field									30.329	1.878	21	89428.6	337.523	8.10951	1.81275e+06	7.82774	66209.1	0.285901	27.3792	14	196	92.8571	7.171	3	Alone/Group	Yes	4	0
Kong et al. (2016) Acta Physiologiae Palntaru, 38: 120	Fig. 6d	3	Mahonia bodinieri	Angiosperm dicot	Berberidaceae	Leaf		Light intensity		30%MAX PFD	Stress	Field									12.361	1.523	17	89588.2	337.824	12.321	1.47013e+06	11.8933	53646.1	0.433994	27.4043	39	196	80.102	0	0	Alone/Group	Yes	3	0
Kong et al. (2016) Acta Physiologiae Palntaru, 38: 120	Fig. 6e	1	Mahonia bodinieri	Angiosperm dicot	Berberidaceae	Leaf		Light intensity		30%MAX PFD	Stress	Field									22.806	1.033	11	93909.1	345.875	8.15119	997980	7.87485	35546.8	0.280492	28.0751	49	151	67.5497	10.133	4	Alone/Group	Yes	1	0
Kong et al. (2016) Acta Physiologiae Palntaru, 38: 120	Fig. 6g	1	Mahonia bodinieri	Angiosperm dicot	Berberidaceae	Leaf		Light intensity		50%MAX PFD	Stress	Field									14.395	2.338	13	179846	478.647	16.2418	2.28091e+06	15.8452	58277.5	0.404845	39.1389	30	175	82.8571	0	0	Alone/Group (line)	Not visible	3	0
Kong et al. (2016) Acta Physiologiae Palntaru, 38: 120	Fig. 6g	2	Mahonia bodinieri	Angiosperm dicot	Berberidaceae	Leaf		Light intensity		50%MAX PFD	Stress	Field									12.793	2.058	21	98000	353.328	16.0869	1.98971e+06	15.5531	69337.2	0.541993	28.6962	37	175	78.8571	0	0	Alone/Group (line)	Not visible	4	0
Kong et al. (2016) Acta Physiologiae Palntaru, 38: 120	Fig. 6g	3	Mahonia bodinieri	Angiosperm dicot	Berberidaceae	Leaf		Light intensity		50%MAX PFD	Stress	Field									11.359	0.486	12	40500	227.14	4.27855	460898	4.05756	25349.6	0.223168	18.1816	17	175	90.2857	0	0	Alone/Group	Not visible	1	0
Kong et al. (2016) Acta Physiologiae Palntaru, 38: 120	Fig. 6h	1	Mahonia bodinieri	Angiosperm dicot	Berberidaceae	Leaf		Light intensity		50%MAX PFD	Stress	Field									26.027	3.843	45	85400	329.833	14.7654	3.70634e+06	14.2404	138615	0.532582	26.7384	13	219	94.0639	0	0	Alone/Group (line)	Yes	5	1
Kong et al. (2016) Acta Physiologiae Palntaru, 38: 120	Fig. 6j	1	Mahonia bodinieri	Angiosperm dicot	Berberidaceae	Leaf		Light intensity		100%MAX PFD	Stress	Field									19.861	3.271	40	81775	322.757	16.4695	3.15212e+06	15.8709	120546	0.606947	26.1487	35	170	79.4118	0	0	Alone/Group (line)	Not visible	3	2
Kong et al. (2016) Acta Physiologiae Palntaru, 38: 120	Fig. 6j	2	Mahonia bodinieri	Angiosperm dicot	Berberidaceae	Leaf		Light intensity		100%MAX PFD	Stress	Field									13.081	1.694	15	112933	379.294	12.9501	1.64167e+06	12.55	53197.5	0.406677	30.8598	29	170	82.9412	0	0	Alone/Group (line)	Not visible	6	1
Kong et al. (2016) Acta Physiologiae Palntaru, 38: 120	Fig. 6j	3	Mahonia bodinieri	Angiosperm dicot	Berberidaceae	Leaf		Light intensity		100%MAX PFD	Stress	Field									20.908	2.355	29	81206.9	321.634	11.2636	2.26911e+06	10.8528	87088.7	0.416533	26.0552	25	170	85.2941	0	0	Alone/Group (line)	Not visible	5	3
Kong et al. (2016) Acta Physiologiae Palntaru, 38: 120	Fig. 6k	1	Mahonia bodinieri	Angiosperm dicot	Berberidaceae	Leaf		Light intensity		100%MAX PFD	Stress	Field																				38	236	83.8983	0	0	Group	Not visible	4	3
Shao et al. (2016) Photosynthetica 54(1): 74-80	Fig. 3a	1	Zea mays cvCML288	Angiosperm monocot (Commelinoids)	Poaceae	Leaf		Drought		Control	Control	Growth chamber	600	25	13	6.4213					11.221	0.012	2	6000	87.426	0.106942	10414.7	0.0928145	1591.4	0.0141823	6.54439	36	170	78.8235	0	0	Alone	Not visible	0	0
Shao et al. (2016) Photosynthetica 54(1): 74-80	Fig. 3b	1	Zea mays cvCML288	Angiosperm monocot (Commelinoids)	Poaceae	Leaf		Drought		Drought with PEG	Stress	Growth chamber	600	25	13	4.12125					14.055	0.128	10	12800	127.694	0.910708	116313	0.827557	11752.2	0.0836154	9.89717	26	189	86.2434	0	0	Alone/Group (line)	Not visible	1	0
Shao et al. (2016) Photosynthetica 54(1): 74-80	Fig. 3c	1	Zea mays M800	Angiosperm monocot (Commelinoids)	Poaceae	Leaf		Drought		Control	Control	Growth chamber	600	25	13	3.95405					15.414	0.009	2	4500	75.7132	0.0583885	7633.97	0.0495262	1370.61	0.00889201	5.56975	40	227	82.3789	0	0	Alone	Not visible	0	0
Shao et al. (2016) Photosynthetica 54(1): 74-80	Fig. 3d	1	Zea mays M800	Angiosperm monocot (Commelinoids)	Poaceae	Leaf		Drought		Drought with PEG	Stress	Growth chamber	600	25	13	4.13302					13.953	0.168	7	24000	174.852	1.20404	156748	1.1234	11337.7	0.0812564	13.8254	25			0	0	Alone	Not visible	0	0
Shao et al. (2016) Photosynthetica 54(1): 74-80	Fig. 3e	1	Zea mays M265	Angiosperm monocot (Commelinoids)	Poaceae	Leaf		Drought		Control	Control	Growth chamber	600	25	13	3.60237					9.673	0.053	4	13250	129.919	0.547917	48242.3	0.498731	4784.75	0.049465	10.0825	31	221	85.9729	0	0	Alone	Not visible	0	0
Shao et al. (2016) Photosynthetica 54(1): 74-80	Fig. 3f	1	Zea mays M265	Angiosperm monocot (Commelinoids)	Poaceae	Leaf		Drought		Drought with PEG	Stress	Growth chamber	600	25	13	3.44144					9.364	0.152	11	13818.2	132.675	1.62324	138634	1.4805	13443.8	0.143569	10.3121	29	165	82.4242	0	0	Alone	Not visible	0	0
Shao et al. (2016) Photosynthetica 54(1): 74-80	Fig. 4c	1	Zea mays Wi6-2	Angiosperm monocot (Commelinoids)	Poaceae	Leaf		Drought		Control	Control	Growth chamber	600	25	13	3.84336					15.978	0.062	7	8857.14	106.221	0.388034	55221.7	0.345611	6809.89	0.0426204	8.10905	27	220	87.7273	0	0	Alone	Not visible	0	0
Shao et al. (2016) Photosynthetica 54(1): 74-80	Fig. 4d	1	Zea mays Wi6-2	Angiosperm monocot (Commelinoids)	Poaceae	Leaf		Drought		Drought with PEG	Stress	Growth chamber	600	25	13	6.66536					20.027	0.327	30	10900	117.836	1.6328	294697	1.4715	32469.2	0.162127	9.07621	32	168	80.9524	0	0	Alone/Group	Not visible	3	0
Shao et al. (2016) Photosynthetica 54(1): 74-80	Fig. 4e	1	Zea mays HZ4	Angiosperm monocot (Commelinoids)	Poaceae	Leaf		Drought		Control	Control	Growth chamber	600	25	13	3.6738					12.604	0.098	12	8166.67	101.997	0.777531	86853.6	0.689096	11196.3	0.0888315	7.75733	29	210	86.1905	0	0	Alone/Group	Not visible	1	0
Shao et al. (2016) Photosynthetica 54(1): 74-80	Fig. 4f	1	Zea mays HZ4	Angiosperm monocot (Commelinoids)	Poaceae	Leaf		Drought		Drought with PEG	Stress	Growth chamber	600	25	13	5.10171					7.859	0.151	10	15100	138.693	1.92136	138288	1.75962	12788.8	0.162728	10.8133	39	190	79.4737	0	0	Alone/Group	Not visible	1	0
Mortimer et al. (2016) Plant Biotechnology Journal 14: 140-152	Fig. 7a	1	Solanum tuberosum	Angiosperm dicot (Euasterids I)	Solanaceae	Leaf		Mutant		Control	Control	Greenhouse		22	16						11.748	0.015	6	2500	56.4333	0.145068	11986.1	0.115919	3021.59	0.0292223	3.96681	34	136	75	1.408	3	Alone	Yes	0	0
Liu (2016) Micron 80: 135-144	Fig. 1b	1	Citrullus lanatus	Angiosperm dicot (Eurosids I)	Cucurbitaceae	Leaf		Senescence		Expansion	Stress	Greenhouse									6.212	0.005	1	5000	79.8087	0.0804894	4278.64	0.068877	723.907	0.0116534	5.91049	14	193	92.7461	0	0	Alone	Yes	0	0
Liu (2016) Micron 80: 135-144	Fig. 1d	1	Citrullus lanatus	Angiosperm dicot (Eurosids I)	Cucurbitaceae	Leaf		Senescence		Expansion	Stress	Greenhouse									8.921	0.035	7	5000	79.8087	0.525131	29950.5	0.44937	5067.35	0.0760292	5.91049	2	178	98.8764	2.256	1	Alone	Yes	0	0
Liu (2016) Micron 80: 135-144	Fig. 1e	1	Citrullus lanatus	Angiosperm dicot (Eurosids I)	Cucurbitaceae	Leaf		Senescence		Expansion	Stress	Greenhouse									6.415	0.088	5	17600	149.734	1.81706	81130.1	1.6752	6914.71	0.142777	11.733	0.5	199	99.7487	1.572	1	Alone	Yes	0	0
Liu (2016) Micron 80: 135-144	Fig. 1f	1	Citrullus lanatus	Angiosperm dicot (Eurosids I)	Cucurbitaceae	Leaf		Senescence		Expansion	Stress	Greenhouse									13.869	0.101	5	20200	160.413	0.956258	93633.5	0.886513	7417.95	0.0702325	12.6226	21	209	89.9522	3.307	2	Alone	Yes	0	0
Liu (2016) Micron 80: 135-144	Fig. 1h	1	Citrullus lanatus	Angiosperm dicot (Eurosids I)	Cucurbitaceae	Leaf		Senescence		Control (expanded)	Control	Greenhouse									16.298	0.034	1	34000	208.116	0.470588	32084.2	0.444071	1933.17	0.0267567	16.5966	8	203	96.0591	9.073	6	Alone	Yes	0	0
Liu (2016) Micron 80: 135-144	Fig. 2a	1	Citrullus lanatus	Angiosperm dicot (Eurosids I)	Cucurbitaceae	Leaf		Senescence		Aged	Stress	Greenhouse									13.152	4.012	15	267467	583.714	30.5049	3.93195e+06	29.8962	82096.7	0.624214	47.8941	130	236	44.9153	0	0	Alone	Yes	0	0
Liu (2016) Micron 80: 135-144	Fig. 2a	2	Citrullus lanatus	Angiosperm dicot (Eurosids I)	Cucurbitaceae	Leaf		Senescence		Aged	Stress	Greenhouse									14.212	3.383	20	169150	464.196	23.8038	3.29779e+06	23.2043	86933.6	0.611691	37.9346	127	223	43.0493	0	0	Alone/Group	Yes	1	0
Liu (2016) Micron 80: 135-144	Fig. 3a	1	Citrullus lanatus	Angiosperm dicot (Eurosids I)	Cucurbitaceae	Leaf		Senescence		Aged	Stress	Greenhouse									7.378	0.767	2	383500	698.953	10.3958	754272	10.2233	13118.4	0.177805	57.4971	120	225	46.6667	0	0	Alone	Yes	0	0
Liu (2016) Micron 80: 135-144	Fig. 3a	2	Citrullus lanatus	Angiosperm dicot (Eurosids I)	Cucurbitaceae	Leaf		Senescence		Aged	Stress	Greenhouse									10.16	2.261	10	226100	536.68	22.2539	2.21185e+06	21.7702	50298.3	0.495062	43.9747	131	225	41.7778	0	0	Alone	Yes	0	0
Liu (2016) Micron 80: 135-144	Fig. 3a	3	Citrullus lanatus	Angiosperm dicot (Eurosids I)	Cucurbitaceae	Leaf		Senescence		Aged	Stress	Greenhouse									9.014	0.632	10	63200	283.742	7.01132	605863	6.72135	26459.4	0.293536	22.8978	124	225	44.8889	0	0	Alone	Yes	0	0
Liu (2016) Micron 80: 135-144	Fig. 3a	4	Citrullus lanatus	Angiosperm dicot (Eurosids I)	Cucurbitaceae	Leaf		Senescence		Aged	Stress	Greenhouse									9.043	1.739	8	217375	526.223	19.2303	1.70044e+06	18.8039	39450.2	0.436251	43.1034	111	201	44.7761	0	0	Alone	Yes	0	0
Liu (2016) Micron 80: 135-144	Fig. 6b	1	Citrullus lanatus	Angiosperm dicot (Eurosids I)	Cucurbitaceae	Leaf		Senescence		Aged	Stress	Greenhouse									21.461	3.987	33	120818	392.312	18.5779	3.86795e+06	18.0232	121083	0.564201	31.9446	143	236	39.4068	0	0	Alone	Yes	0	0
Liu (2016) Micron 80: 135-144	Fig. 6c	1	Citrullus lanatus	Angiosperm dicot (Eurosids I)	Cucurbitaceae	Leaf		Senescence		Aged	Stress	Greenhouse									16.749	4.453	23	193609	496.624	26.5867	4.34827e+06	25.9613	107003	0.638862	40.6368	125	215	41.8605	0	0	Alone	Yes	0	0
Liu (2016) Micron 80: 135-144	Fig. 6d	1	Citrullus lanatus	Angiosperm dicot (Eurosids I)	Cucurbitaceae	Leaf		Senescence		Aged	Stress	Greenhouse									19.96	4.054	13	311846	630.283	20.3106	3.97921e+06	19.9359	76856.2	0.385051	51.7748	135	213	36.6197	0	0	Alone/Group	Yes	1	0
Liu (2016) Micron 80: 135-144	Fig. 7a	1	Citrullus lanatus	Angiosperm dicot (Eurosids I)	Cucurbitaceae	Leaf		Senescence		Aged	Stress	Greenhouse									14.45	1.725	13	132692	411.138	11.9377	1.67587e+06	11.5977	50006.1	0.346063	33.5134	62	204	69.6078	0	0	Alone	Yes	0	0
Liu (2016) Micron 80: 135-144	Fig. 7a	2	Citrullus lanatus	Angiosperm dicot (Eurosids I)	Cucurbitaceae	Leaf		Senescence		Aged	Stress	Greenhouse									8.054	1.33	5	266000	582.111	16.5135	1.30339e+06	16.1831	27290	0.338838	47.7606	93	204	54.4118	0	0	Alone	Yes	0	0
Liu (2016) Micron 80: 135-144	Fig. 7a	3	Citrullus lanatus	Angiosperm dicot (Eurosids I)	Cucurbitaceae	Leaf		Senescence		Aged	Stress	Greenhouse									12.07	2.283	21	108714	372.142	18.9147	2.2111e+06	18.319	73060.8	0.605309	30.2639	79	200	60.5	0	0	Alone	Yes	0	0
de Freitas et al. (2015) Environmental science and pollution research international 22(20): 15479–15494	Fig. 6a	1	Inga subnuda	Angiosperm dicot (Eurosids I)	Fabaceae	Leaf		Toxicity		Control	Control	Greenhouse									9.871	0.293	4	73250	305.47	3.67952	281746	3.53819	11402.9	0.143198	24.7083	176	187	5.88235	1.908	2	Alone	Yes	0	0
de Freitas et al. (2015) Environmental science and pollution research international 22(20): 15479–15494	Fig. 6a	2	Inga subnuda	Angiosperm dicot (Eurosids I)	Fabaceae	Leaf		Toxicity		Control	Control	Greenhouse									7.766	0.154	2	77000	313.192	3.07631	148231	2.96108	5846.99	0.1168	25.3517	164	187	12.2995	2.76	3	Alone/Group	Yes	1	0
de Freitas et al. (2015) Environmental science and pollution research international 22(20): 15479–15494	Fig. 6b	1	Inga subnuda	Angiosperm dicot (Eurosids I)	Fabaceae	Leaf		Toxicity		Cu 0,16 µM	Stress	Greenhouse									3.79	0.003	3	1000	35.6915	0.0901442	2077.2	0.0624157	924.333	0.0277744	2.24724	98	178	44.9438	0.462	2	Alone	Yes	0	0
de Freitas et al. (2015) Environmental science and pollution research international 22(20): 15479–15494	Fig. 6d	1	Inga subnuda	Angiosperm dicot (Eurosids I)	Fabaceae	Leaf		Toxicity		Cu 0,16 µM	Stress	Greenhouse									10.52	0.651	7	93000	344.197	6.18821	628822	5.97739	22510	0.213973	27.9353	141	153	7.84314	0	0	Alone/Group	Not visible	2	0
de Freitas et al. (2015) Environmental science and pollution research international 22(20): 15479–15494	Fig. 6d	1	Inga subnuda	Angiosperm dicot (Eurosids I)	Fabaceae	Leaf		Toxicity		Cu 0,16 µM	Stress	Greenhouse									15.422	0.362	4	90500	339.539	2.3473	349497	2.26622	12687.2	0.0822672	27.5471	132	153	13.7255	0	0	Alone/Group	Not visible	2	0
de Freitas et al. (2015) Environmental science and pollution research international 22(20): 15479–15494	Fig. 7f	1	Inga subnuda	Angiosperm dicot (Eurosids I)	Fabaceae	Leaf		Toxicity		Cu 0,47 µM	Stress	Greenhouse									17.865	0.771	7	110143	374.579	4.54975	746878	4.4074	24514.4	0.144662	30.4669	82	212	61.3208	0.919	1	Alone	Not visible	0	0
López-Fernández et al. (2015) Plant Science 238: 178-187	Fig. 2a	1	Chenopodium quinoa	Angiosperm dicot (Core Eudicots)	Amaranthaceae	Leaf		Senescence		Control	Control	Growth chamber		25	16						3.584	0	0	0	0	0	0	0	0	0					1.121	1				0
López-Fernández et al. (2015) Plant Science 238: 178-187	Fig. 2a	2	Chenopodium quinoa	Angiosperm dicot (Core Eudicots)	Amaranthaceae	Leaf		Senescence		Senescent	Stress	Growth chamber		25	16						3.138	0.261	2	130500	407.728	8.3174	253504	8.07852	7628.96	0.243115	33.2292	83	247	66.3968	0	0	Alone	Yes	0	0
López-Fernández et al. (2015) Plant Science 238: 178-187	Fig. 2a	3	Chenopodium quinoa	Angiosperm dicot (Core Eudicots)	Amaranthaceae	Leaf		Senescence		Senescent	Stress	Growth chamber		25	16						2.228	0.195	3	65000	287.754	8.75224	187048	8.39534	8051.26	0.361367	23.2322	91	204	55.3922	0	0	Alone	Yes	0	0
López-Fernández et al. (2015) Plant Science 238: 178-187	Fig. 2a	4	Chenopodium quinoa	Angiosperm dicot (Core Eudicots)	Amaranthaceae	Leaf		Senescence		Senescent	Stress	Growth chamber		25	16						2.71	0.279	5	55800	266.614	10.2952	266720	9.84205	12422.5	0.458396	21.4706	99	178	44.382	0	0	Alone	Yes	0	0
López-Fernández et al. (2015) Plant Science 238: 178-187	Fig. 2b	1	Chenopodium quinoa	Angiosperm dicot (Core Eudicots)	Amaranthaceae	Leaf		Senescence		Senescent	Stress	Growth chamber		25	16						4.523	0.218	2	109000	372.631	4.81981	211144	4.66822	6967.39	0.154043	30.3046	106	227	53.304	0	0	Alone	Not visible	0	0
López-Fernández et al. (2015) Plant Science 238: 178-187	Fig. 2b	2	Chenopodium quinoa	Angiosperm dicot (Core Eudicots)	Amaranthaceae	Leaf		Senescence		Senescent	Stress	Growth chamber		25	16						3.635	0.653	4	163250	456.028	17.9642	636254	17.5035	17078.8	0.469843	37.254	88	196	55.102	0	0	Alone	Not visible	0	0
Velikova et al. (2015) Plant Physiology 168: 859-870	Fig. 3a	1	Populus spp	Angiosperm dicot (Eurosids I)	Salicaceae	Leaf		Mutant		Control	Control	Greenhouse		22.5							3.607	0.005	3	1666.67	46.0776	0.138619	3784.56	0.104923	1217.99	0.0337675	3.10721	32	210	84.7619	0	0	Alone	Not visible	0	0
Velikova et al. (2015) Plant Physiology 168: 859-870	Fig. 4a	1	Populus spp	Angiosperm dicot (Eurosids I)	Salicaceae	Leaf		Mutant		Control	Control	Greenhouse		22.5							3.599	0.014	5	2800	59.7234	0.422323	11334.1	0.341904	2673.03	0.0806344	4.24017	27	186	85.4839	0.284	1	Alone	Yes	0	0
Springer et al. (2015) Journal of Plant Physiology 176: 180-191	Fig. 2a	1	Hordeum vulgare	Angiosperm monocot (Commelinoids)	Poaceae	Leaf		Senescence		Control	Control	Greenhouse			16						8.235	0.016	5	3200	63.847	0.194293	13140.8	0.159573	2867.35	0.0348191	4.58291	29	229	87.3362	0	0	Alone	Yes	0	0
Springer et al. (2015) Journal of Plant Physiology 176: 180-191	Fig. 2b	1	Hordeum vulgare	Angiosperm monocot (Commelinoids)	Poaceae	Leaf		Senescence		Contrl + MeJA	Control	Greenhouse			16						9.16	0.087	7	12428.6	125.828	0.949782	78941	0.861801	8103.38	0.0884648	9.74174	182	231	21.2121	0	0	Alone/Group	Yes	1	0
Springer et al. (2015) Journal of Plant Physiology 176: 180-191	Fig. 2c	1	Hordeum vulgare	Angiosperm monocot (Commelinoids)	Poaceae	Leaf		Senescence		Senescence	Stress	Greenhouse			16						4.305	1.64	37	44324.3	237.622	38.0952	1.55902e+06	36.2141	81816.7	1.90051	19.055	119	249	52.2088	0	0	Group (line)	Not visible	3	1
Springer et al. (2015) Journal of Plant Physiology 176: 180-191	Fig. 2d	1	Hordeum vulgare	Angiosperm monocot (Commelinoids)	Poaceae	Leaf		Senescence		Senescence+MeJA	Stress	Greenhouse			16						3.735	0.696	18	38666.7	221.939	18.6345	659212	17.6496	37142.2	0.994437	17.7483	111	236	52.9661	0	0	Group	Not visible	1	1
Carneiro et al. (2015) Protoplasma 252: 637-646	Fig. 4a	1	Psidium myrtoides	Angiosperm dicot (Eurosids II)	Myrtaceae	Leaf		Pathogens		Control	Control	Field									2.357	0.016	3	5333.33	82.4261	0.725953	13762.4	0.62443	2245.72	0.101893	6.12828	76			0.153	2	Alone	Not visible	0	0
Carneiro et al. (2015) Protoplasma 252: 637-646	Fig. 4a	2	Psidium myrtoides	Angiosperm dicot (Eurosids II)	Myrtaceae	Leaf		Pathogens		Control	Control	Field									2.336	0.004	1	4000	71.3831	0.195982	3357.54	0.164505	644.497	0.0315775	5.20956	54	208	74.0385	0.295	1	Alone	Not visible	0	0
Carneiro et al. (2015) Protoplasma 252: 637-646	Fig. 4c	1	Psidium myrtoides	Angiosperm dicot (Eurosids II)	Myrtaceae	Gall		Pathogens		Infected with Nothotrioza myrtoidis	Stress	Field									1.058	0.041	7	5857.14	86.379	3.87524	35520.1	3.35729	5500.81	0.519925	6.45724	64	244	73.7705	0	0	Alone	Yes	0	0
Kolodziejek et al. (2015) Acta Botanica Croatica 74(1): 53-70	Fig. 7a	1	Potentilla argentea	Angiosperm dicot (Eurosids I)	Rosaceae	Leaf	palisade	Seasonal variation		Summer	Stress	Field				5.65	0.4294	3	0.13	7.6	4.354	0.526	7	75142.9	309.392	17.1391	506054	16.4892	20213.8	0.658644	25.0351	127	235	45.9574	1.285	1	Group	Yes	1	0
Kolodziejek et al. (2015) Acta Botanica Croatica 74(1): 53-70	Fig. 7c	1	Potentilla argentea	Angiosperm dicot (Eurosids I)	Rosaceae	Leaf	palisade	Seasonal variation		Autumn	Stress	Field				6.27	0.095304	6	0.004	1.52	6.146	0.089	4	22250	168.357	1.50771	82811.5	1.40287	6233.81	0.105604	13.2843	89	223	60.0897	0.243	2	Alone/Group	Yes	2	0
Kolodziejek et al. (2015) Acta Botanica Croatica 74(1): 53-70	Fig. 7b	1	Potentilla argentea	Angiosperm dicot (Eurosids I)	Rosaceae	Leaf	spongy	Seasonal variation		Summer	Stress	Field				5.91	0.098697	3.1	0.027	1.67	7.56	0.088	2	44000	236.751	3.23767	83638.7	3.07722	4406.11	0.162109	18.9824	83	242	65.7025	4.842	3	Alone	Yes	0	0
Kolodziejek et al. (2015) Acta Botanica Croatica 74(1): 53-70	Fig. 7d	1	Potentilla argentea	Angiosperm dicot (Eurosids I)	Rosaceae	Leaf	spongy	Seasonal variation		Autumn	Stress	Field				4.36	0.021364	6	0.004	0.49	4.866	0.022	5	4400	74.8672	0.603401	18624.5	0.510821	3386.67	0.0928873	5.49937	11	225	95.1111	1.22	3	Alone	Yes	0	0
Galati et al. (2015) Aquatic Botany 121: 46-51	Fig. 4a	1	Cabomba caroliniana	Angiosperm	Cabombaceae	Leaf	monthophyll	Dimorphism		Submerged	Control	Field									39.619	0.19	14	13571.4	131.486	0.813391	173144	0.741228	16953.3	0.0725772	10.213	60	206	70.8738	16.26	1	Alone/Group	Not visible	2	0
Galati et al. (2015) Aquatic Botany 121: 46-51	Fig. 4a	2	Cabomba caroliniana	Angiosperm	Cabombaceae	Leaf	monthophyll	Dimorphism		Submerged	Control	Field									26.442	0.47	41	11463.4	120.843	2.24999	424703	2.03314	45536.6	0.217993	9.32663	55	206	73.301	5.553	1	Alone/Group	Not visible	8	0
Galati et al. (2015) Aquatic Botany 121: 46-51	Fig. 4a	3	Cabomba caroliniana	Angiosperm	Cabombaceae	Leaf	monthophyll	Dimorphism		Submerged	Control	Field									47.948	0.562	40	14050	133.784	2.25884	512982	2.06182	49304.4	0.198169	10.4044	55	206	73.301	23.068	1	Alone/Group (line)	Not visible	8	0
Galati et al. (2015) Aquatic Botany 121: 46-51	Fig. 4b	1	Cabomba caroliniana	Angiosperm	Cabombaceae	Leaf	monthophyll	Dimorphism		Floating	Control	Field									14.523	0.306	28	10928.6	117.99	2.80914	275811	2.532	30345.3	0.278576	9.08906	65	207	68.599	3.63	1	Alone/Group (line)	Yes	7	0
Galati et al. (2015) Aquatic Botany 121: 46-51	Fig. 5b	1	Cabomba caroliniana	Angiosperm	Cabombaceae	Leaf	Epidermis	Dimorphism		Submerged	Control	Field									3.281	0.118	5	23600	173.389	3.76997	110031	3.51536	8029.4	0.25653	13.7035	110	184	40.2174	0.151	1	Alone/Group	Yes	2	0
Galati et al. (2015) Aquatic Botany 121: 46-51	Fig. 5c	1	Cabomba caroliniana	Angiosperm	Cabombaceae	Leaf	Epidermis	Dimorphism		Submerged	Control	Field									4.402	0.248	9	27555.6	187.357	6.06061	232489	5.68154	15637.7	0.382154	14.8671	109	227	51.9824	0.31	1	Alone/Group	Yes	3	0
Josine et al. (2015) Plant Science Today 2(1): 29-37	Fig. 5a	1	Arabidopsis thaliana	Angiosperm dicot (Eurosids II)	Brassicaceae	Leaf		Mutant		Control	Control	Growth chamber		20	16			40	0.0088		3.66	0.043	13	3307.69	64.9124	1.23919	35436.3	1.02122	7585.66	0.218607	4.67148	23	202	88.6139	0.19	2	Alone/Group	Yes	3	0
Ge et al. (2015) Polish Journal of Environmental Studies 24(2): 519-527	Fig. 5a	2	Populus euramericana	Angiosperm dicot (Eurosids I)	Salicaceae	Leaf		Toxicity		Control	Control	Growth chamber	1800	19	14						2.917	0.12	10	12000	123.639	4.11382	108691	3.72613	11370	0.389784	9.55947	77	213	63.8498	0	0	Alone/Group	Yes	2	0
Ge et al. (2015) Polish Journal of Environmental Studies 24(2): 519-527	Fig. 5b	1	Populus euramericana	Angiosperm dicot (Eurosids I)	Salicaceae	Leaf		Toxicity		50µM Cd	Stress	Growth chamber	1800	19	14						2.76	0.125	6	20833.3	162.909	5.15889	116021	4.78832	9042.65	0.373201	12.8304	1	239	99.5816	0.337	1	Alone/Group	Yes	2	0
Ge et al. (2015) Polish Journal of Environmental Studies 24(2): 519-527	Fig. 5c	1	Populus euramericana	Angiosperm dicot (Eurosids I)	Salicaceae	Leaf		Toxicity		100µM Cd	Stress	Growth chamber	1800	19	14						5.24	0.024	2	12000	123.639	0.47553	21738.2	0.430716	2274	0.0450564	9.55947	9	236	96.1864	0.193	1				0
Fayez et al. (2014) Photosynthetica 52(4): 548-554	Fig. 2a	1	Arachis hypogaea	Angiosperm dicot (Eurosids I)	Fabaceae	Leaf		Toxicity		control	Control	Field									7.107	0.082	13	6307.69	89.6397	1.27211	71426.5	1.10807	10615.3	0.16468	6.72863	29	224	87.0536	0.661	1	Alone/Group	Yes	1	0
Fayez et al. (2014) Photosynthetica 52(4): 548-554	Fig. 2b	1	Arachis hypogaea	Angiosperm dicot (Eurosids I)	Fabaceae	Leaf		Toxicity		herbicide-fusilade	Stress	Field									12.16	0.216	18	12000	123.639	1.77632	195644	1.60892	20466	0.168306	9.55947	28	204	86.2745	0	0	Alone/Group	Yes	2	0
Gill et al. (2014) Biologia Plantarum 58(3): 539-550	Fig. 1a	1	Brassica napus	Angiosperm dicot (Eurosids II)	Brassicaceae	Leaf		Toxicity		control	Control	Growth chamber	300	22	16						30.902	0.191	10	19100	155.985	0.823311	176679	0.761579	14418.5	0.0621514	12.2536	42	228	81.5789	7.703	1	Alone/Group	Yes	1	0
Gill et al. (2014) Biologia Plantarum 58(3): 539-550	Fig. 1e	1	Brassica napus	Angiosperm dicot (Eurosids II)	Brassicaceae	Leaf		Toxicity		Control	Control	Growth chamber	300	22	16																	43	146	70.5479
Gill et al. (2014) Biologia Plantarum 58(3): 539-550	Fig. 2b	1	Brassica napus	Angiosperm dicot (Eurosids II)	Brassicaceae	Leaf		Toxicity		Cr 400µM	Stress	Growth chamber	300	22	16						6.766	0.076	18	4222.22	73.3391	1.33992	64105.9	1.13022	11932.8	0.21038	5.37226	54	212	74.5283	1.094	2	Alone/Group (line)	Yes	3	0
Sun et al. (2014) Plant Growth Regulation 74: 93–105	Fig. 2a	1	Hordeum vulgare	Angiosperm monocot (Commelinoids)	Poaceae	Leaf		Toxicity		control	Control	Growth chamber		20																		50	190	73.6842			Alone	Yes	0	0
Sun et al. (2014) Plant Growth Regulation 74: 93–105	Fig. 2e	1	Hordeum vulgare	Angiosperm monocot (Commelinoids)	Poaceae	Leaf		Toxicity		control	Control	Growth chamber		20																		34	203	83.2512			Alone	Yes	0	0
Sun et al. (2014) Plant Growth Regulation 74: 93–105	Fig. 2f	1	Hordeum vulgare	Angiosperm monocot (Commelinoids)	Poaceae	Leaf		Toxicity		control + N-acetilcys	Control	Growth chamber		20																		65	240	72.9167			Alone/Group	Yes	2	0
Sun et al. (2014) Plant Growth Regulation 74: 93–105	Fig. 2c	1	Hordeum vulgare	Angiosperm monocot (Commelinoids)	Poaceae	Leaf		Toxicity		5µM Cd	Stress	Growth chamber		20																		41	184	77.7174			Alone/Group	Yes	1	0
Sun et al. (2014) Plant Growth Regulation 74: 93–105	Fig. 2g	1	Hordeum vulgare	Angiosperm monocot (Commelinoids)	Poaceae	Leaf		Toxicity		5µM Cd	Stress	Growth chamber		20																		39	226	82.7434			Alone/Group	Yes	3	0
Sun et al. (2014) Plant Growth Regulation 74: 93–105	Fig. 2d	1	Hordeum vulgare	Angiosperm monocot (Commelinoids)	Poaceae	Leaf		Toxicity		5µM Cdl + N-acetilcys	Stress	Growth chamber		20																		52	217	76.0369			Alone	Yes	0	0
Sun et al. (2014) Plant Growth Regulation 74: 93–105	Fig. 2h	1	Hordeum vulgare	Angiosperm monocot (Commelinoids)	Poaceae	Leaf		Toxicity		5µM Cdl + N-acetilcys	Stress	Growth chamber		20																		52	210	75.2381			Alone/Group	Yes	4	0
Lianopoulou et al. (2014) Acta Physiologiae Pantarum 36: 2271-2281	Fig. 4b	1	Teucrium polium	Angiosperm dicot (Euasterids I)	Lamiaceae	Leaf		Seasonal variation		winter	Stress	Field				4.823	0.274911			5.7	3.467	0	0	0	0	0	0	0	0	0					0.373	1
Lianopoulou et al. (2014) Acta Physiologiae Pantarum 36: 2271-2281	Fig. 5a	1	Teucrium polium	Angiosperm dicot (Euasterids I)	Lamiaceae	Leaf		Seasonal variation		Summer	Stress	Field				5.205	1.89983			36.5	6.014	1.025	6	170833	466.5	17.0436	999312	16.6164	26210.4	0.435822	38.1266	175	244	28.2787	0	0	Group	Not visible	2	0
Lianopoulou et al. (2014) Acta Physiologiae Pantarum 36: 2271-2281	Fig. 5a	2	Teucrium polium	Angiosperm dicot (Euasterids I)	Lamiaceae	Leaf		Seasonal variation		Summer	Stress	Field				5.205	1.89983			36.5	1.532	0.247	1	247000	560.936	16.1227	241867	15.7877	5258.44	0.34324	45.996	148	244	39.3443	0	0	Alone	Not visible	0	0
Lianopoulou et al. (2014) Acta Physiologiae Pantarum 36: 2271-2281	Fig. 5a	3	Teucrium polium	Angiosperm dicot (Euasterids I)	Lamiaceae	Leaf		Seasonal variation		Summer	Stress	Field				5.205	1.89983			36.5	2.818	0.488	2	244000	557.52	17.3172	477796	16.9552	10452.5	0.370918	45.7113	160	244	34.4262	0	0	Group	Not visible	1	0
Lianopoulou et al. (2014) Acta Physiologiae Pantarum 36: 2271-2281	Fig. 5a	4	Teucrium polium	Angiosperm dicot (Euasterids I)	Lamiaceae	Leaf		Seasonal variation		Summer	Stress	Field				5.205	1.89983			36.5	3.748	1.351	5	270200	586.689	36.0459	1.32418e+06	35.3304	27505.8	0.733878	48.142	163	244	33.1967	0	0	Group	Not visible	1	0
Lianopoulou et al. (2014) Acta Physiologiae Pantarum 36: 2271-2281	Fig. 5b	1	Teucrium polium	Angiosperm dicot (Euasterids I)	Lamiaceae	Leaf		Seasonal variation		Summer	Stress	Field				5.205	1.89983			36.5	2.978	0.841	5	168200	462.89	29.4881	819757	28.7432	21671.9	0.759883	37.8258	152	241	36.9295	0.126	2	Group	Yes	1	0
Aldesuquy (2014) Phyton (Horn, Austria) 54(1): 83-100	Fig. 3a	1	Triticum aestivum cv sensitive	Angiosperm monocot (Commelinoids)	Poaceae	Hpja		Toxicity		Sea water 10%	Stress	Field		20							12.22	0.206	7	29428.6	193.62	1.68576	193529	1.58371	12575.9	0.102912	15.3889	9	173	94.7977	0	0	Alone/Group	Yes	2	0
Aldesuquy (2014) Phyton (Horn, Austria) 54(1): 83-101	Fig. 3a	2	Triticum aestivum cv sensitive	Angiosperm monocot (Commelinoids)	Poaceae	Hpja		Toxicity		Sea water 10%	Stress	Field		20							8.441	1.034	37	27945.9	188.679	12.2497	969777	11.4889	64749.7	0.767086	14.9773	18	173	89.5954	0	0	Alone/Group	Yes	10	1
Aldesuquy (2014) Phyton (Horn, Austria) 54(1): 83-102	Fig. 3b	1	Triticum aestivum cv sensitive	Angiosperm monocot (Commelinoids)	Poaceae	Hpja		Toxicity		Sea water 25%	Stress	Field		20							23.429	0.525	40	13125	129.305	2.24081	477652	2.03872	47615.9	0.203235	10.0313	26	194	86.5979	0	0	Alone/Group	Yes	7	0
Aldesuquy (2014) Phyton (Horn, Austria) 54(1): 83-103	Fig. 5a	1	Triticum aestivum cv tolerant	Angiosperm monocot (Commelinoids)	Poaceae	Hpja		Toxicity		Sea water 10%	Stress	Field		20							13.359	0.587	21	27952.4	188.701	4.39404	550545	4.12115	36754.1	0.275126	14.9791	41	194	78.866	0	0	Alone/Group (line)	Yes	4	0
Aldesuquy (2014) Phyton (Horn, Austria) 54(1): 83-104	Fig. 5b	1	Triticum aestivum cv tolerant	Angiosperm monocot (Commelinoids)	Poaceae	Hpja		Toxicity		Sea water 25%	Stress	Field		20							20.334	0.262	14	18714.3	154.402	1.28848	242156	1.19089	19977	0.0982444	12.1218	17	219	92.2374	0	0	Alone/Group	Not visible	1	0
Aldesuquy (2014) Phyton (Horn, Austria) 54(1): 83-105	Fig. 5b	2	Triticum aestivum cv tolerant	Angiosperm monocot (Commelinoids)	Poaceae	Hpja		Toxicity		Sea water 25%	Stress	Field		20							21.268	0.45	20	22500	169.3	2.1451	418882	1.99677	31346.8	0.149427	13.3628	55	219	74.8858	0.29	1	Alone/Group	Not visible	4	0
Alves et al. (2014) Environmental Science and Pollution Research 21: 6558-6570	Fig. 4a	1	Oxycaryum cubense	Angiosperm monocot (Commelinoids)	Cyperaceae	Leaf		Toxicity		Control	Control	Field									3.875	0.055	1	55000	264.695	1.62915	52561.6	1.55692	2466.43	0.0730577	21.3108	57			0.499	1	0.29	Yes	0	0
Alves et al. (2014) Environmental Science and Pollution Research 21: 6558-6570	Fig. 4c	1	Oxycaryum cubense	Angiosperm monocot (Commelinoids)	Cyperaceae	Leaf		Toxicity		4 mg Pb l-1	Stress	Field									2.317	0	0	0	0	0	0	0	0	0					0.369	3				0
Alves et al. (2014) Environmental Science and Pollution Research 21: 6558-6570	Fig. 5a	1	Oxycaryum cubense	Angiosperm monocot (Commelinoids)	Cyperaceae	Leaf		Toxicity		16 mg Pb l-1	Stress	Field									14.743	0.648	30	21600	165.879	5.56749	602277	5.17465	46053.1	0.395679	13.0779	126	202	37.6238	3.104	7	Alone/Group	Yes	6	0
Alves et al. (2014) Environmental Science and Pollution Research 21: 6558-6570	Fig. 5a	2	Oxycaryum cubense	Angiosperm monocot (Commelinoids)	Cyperaceae	Leaf		Toxicity		16 mg Pb l-1	Stress	Field									10.948	0.12	8	15000	138.233	1.25104	109865	1.14538	10196.3	0.1063	10.7749	137			1.356	4	Alone/Group	Yes	2	0
Alves et al. (2014) Environmental Science and Pollution Research 21: 6558-6570	Fig. 5e	1	Oxycaryum cubense	Angiosperm monocot (Commelinoids)	Cyperaceae	Leaf		Toxicity		32 mg Pb l-1	Stress	Field									5.656	0.42	9	46666.7	243.82	8.3004	399787	7.90093	20427.1	0.403697	19.5714	105	177	40.678	0.596	1	Alone/Group	Yes	2	0
Alves et al. (2014) Environmental Science and Pollution Research 21: 6558-6570	Fig. 5e	2	Oxycaryum cubense	Angiosperm monocot (Commelinoids)	Cyperaceae	Leaf		Toxicity		32 mg Pb l-1	Stress	Field									5.724	0.809	9	89888.9	338.391	15.6027	780963	15.062	28448.9	0.548677	27.4514	107	177	39.548	0.539	1	Group	Yes	2	0
Kivimäenpää et al. (2014) Tree Physiology 34: 389-403	Fig. 5c	1	Picea abies	Gymnosperm	Pinaceae	Leaf		Ozone		Ambient Ozone Ambient Temperature	Control	Open Top Chamber				10.7	0.6848			6.4	15.829	0.18	18	10000	112.867	2.07135	161453	1.85792	18638.5	0.214482	8.66237	120	157	23.5669	7.139	1	Alone/Group	Yes	2	0
Kivimäenpää et al. (2014) Tree Physiology 34: 389-403	Table 2		Picea abies	Gymnosperm	Pinaceae	Leaf		Ozone		Ambient Ozone Elevated Temperature	Stress	Open Top Chamber				8.7	0.8874			10.2
Kivimäenpää et al. (2014) Tree Physiology 34: 389-403	Table 2		Picea abies	Gymnosperm	Pinaceae	Leaf		Ozone		Elevated Ozone Ambient Temperature	Stress	Open Top Chamber				9.9	0.6831			6.9
Kivimäenpää et al. (2014) Tree Physiology 34: 389-403	Fig. 5a	1	Picea abies	Gymnosperm	Pinaceae	Leaf		Ozone		Elevated Ozone Elevated Temperature	Stress	Open Top Chamber				9.5	0.9215			9.7	15.715	0.176	18	9777.78	111.605	1.11995	157665	1.00328	18424.5	0.117242	8.55736	53	208	74.5192	0	0	Alone/Group	Not visible	2	1
Kivimäenpää et al. (2014) Tree Physiology 34: 389-403	Fig. 5a	2	Picea abies	Gymnosperm	Pinaceae	Leaf		Ozone		Elevated Ozone Elevated Temperature	Stress	Open Top Chamber				9.5	0.9215			9.7	7.67	0.35	37	9459.46	109.774	4.56323	312944	4.08011	37233.9	0.485448	8.40483	50	208	75.9615	0	0	Alone/Group	Not visible	8	3
Kivimäenpää et al. (2014) Tree Physiology 34: 389-403	Fig. 5a	3	Picea abies	Gymnosperm	Pinaceae	Leaf		Ozone		Elevated Ozone Elevated Temperature	Stress	Open Top Chamber				9.5	0.9215			9.7	5.824	0.046	11	4181.82	72.9874	0.789835	38767.7	0.665653	7255.79	0.124584	5.343	72	208	65.3846	0	0	Group	Not visible	4	0
Kivimäenpää et al. (2014) Tree Physiology 34: 389-403	Fig. 5a	4	Picea abies	Gymnosperm	Pinaceae	Leaf		Ozone		Elevated Ozone Elevated Temperature	Stress	Open Top Chamber				9.5	0.9215			9.7	12.774	0.373	56	6660.71	92.114	2.91999	326157	2.55329	47033.4	0.368196	6.93458	64	208	69.2308	0	0	Alone/Group	Not visible	5	2
Karim et al. (2014) Plant Molecular Biology 84: 675-692	Fig. 9a	1	Arabidopsis thaliana	Angiosperm dicot (Eurosids II)	Brassicaceae	Leaf		Temperature		Control	Control	Growth chamber	150	20	16		0.0389988	13.8	0.002826		13.591	0.089	18	4944.44	79.3641	0.659552	76090.5	0.563884	12954.9	0.0960048	5.87349	48	228	78.9474	0.097	1	Alone/Group	Yes	1	1
Karim et al. (2014) Plant Molecular Biology 84: 675-692	Fig. 9a	2	Arabidopsis thaliana	Angiosperm dicot (Eurosids II)	Brassicaceae	Leaf		Temperature		4 °C	Stress	Growth chamber	150	20	16		0.137318	13	0.010563		11.732	0.152	11	13818.2	132.675	1.2956	138634	1.18167	13443.8	0.114591	10.3121	41	231	82.2511	0	0	Alone/Group	Yes	1	0
Karim et al. (2014) Plant Molecular Biology 84: 675-692	Fig. 9b	1	Arabidopsis thaliana	Angiosperm dicot (Eurosids II)	Brassicaceae	Leaf		Temperature		4 °C + Rosa bengala	Stress	Growth chamber	150	20	16		0.067559	14.9	0.00453416		11.34	0.043	13	3307.69	64.9124	0.38321	35436.3	0.315803	7585.66	0.0676023	4.67148	52	216	75.9259	0.119	1	Alone/Group	Yes	1	0
Ali et al. (2014) Biologia Plantarum 58(1): 131-138	Fig. 1a	1	Brassica napus Zheda 619	Angiosperm dicot (Eurosids II)	Brassicaceae	Leaf		Toxicity		Control	Control	Growth chamber	300	22	16						10.916	0.006	1	6000	87.426	0.0556431	5207.36	0.0482923	795.699	0.00737919	6.54439	37	181	79.558	0.133	1	Alone	Yes	0	0
Ali et al. (2014) Biologia Plantarum 58(1): 131-138	Fig. 1b	1	Brassica napus ZS 758	Angiosperm dicot (Eurosids II)	Brassicaceae	Leaf		Toxicity		Control	Control	Growth chamber	300	22	16						9.827	0.011	4	2750	59.1877	0.126277	8887.37	0.102025	2118.23	0.0243167	4.19566	82	244	66.3934	1.116	2	Alone	Yes	0	0
Ali et al. (2014) Biologia Plantarum 58(1): 131-138	Fig. 1c	1	Brassica napus Zheda 619	Angiosperm dicot (Eurosids II)	Brassicaceae	Leaf		Toxicity		500 µM Cd	Stress	Growth chamber	300	22	16						9.627	0.063	24	2625	57.8269	0.791656	50630.5	0.636222	12401.6	0.155838	4.08259	33	205	83.9024	1.669	1	Alone	Yes	0	0
Ali et al. (2014) Biologia Plantarum 58(1): 131-138	Fig. 1d	1	Brassica napus ZS 758	Angiosperm dicot (Eurosids II)	Brassicaceae	Leaf		Toxicity		500 µM Cd	Stress	Growth chamber	300	22	16																	29	238	87.8151	0	0	Alone/Group	Yes	2	0
Li et al. (2013) PLoS ONE 8(12): e82199	Fig. 2c	1	Oryza sativa	Angiosperm monocot (Commelinoids)	Poaceae	Leaf		Ozone		Control-64 days	Control	Open Top Chamber								0.57	6.369	0.036	2	18000	151.426	0.565238	33220.6	0.521598	2797.78	0.043928	11.8739	8	169	95.2663	0	0	Alone	Not visible	0	0
Li et al. (2013) PLoS ONE 8(12): e82199	Fig. 2c	1	Oryza sativa	Angiosperm monocot (Commelinoids)	Poaceae	Leaf		Ozone		Control-64 days	Control	Open Top Chamber								0.57	4.714	0.073	3	24333.3	176.062	1.64526	68144	1.53581	4893.23	0.110282	13.9262	3	169	98.2249	0.277	1	Alone	Not visible	0	0
Li et al. (2013) PLoS ONE 8(12): e82199	Fig. 2d	1	Oryza sativa	Angiosperm monocot (Commelinoids)	Poaceae	Leaf		Ozone		Ozone-64 days	Stress	Open Top Chamber								1.62	13.696	0.147	8	18375	152.996	1.07331	135765	0.991278	11309.4	0.0825747	12.0046	10	185	94.5946	0	0	Alone/Group	Not visible	2	0
Li et al. (2013) PLoS ONE 8(12): e82199	Fig. 2d	1	Oryza sativa	Angiosperm monocot (Commelinoids)	Poaceae	Leaf		Ozone		Ozone-64 days	Stress	Open Top Chamber								1.62	7.733	0.069	4	17250	148.238	0.904799	63559.8	0.833462	5475.36	0.0717986	11.6083	16	185	91.3514	0.107	1	Alone/Group	Not visible	1	0
Li et al. (2013) PLoS ONE 8(12): e82199	Fig. 3c	1	Oryza sativa	Angiosperm monocot (Commelinoids)	Poaceae	Leaf		Ozone		Control-85 days	Control	Open Top Chamber								0.38	2.958	0.058	3	19333.3	156.935	2.04586	53677.1	1.89337	4352.41	0.153524	12.3328	43	214	79.9065	0.123	1	Alone	Not visible	0	0
Li et al. (2013) PLoS ONE 8(12): e82199	Fig. 3c	2	Oryza sativa	Angiosperm monocot (Commelinoids)	Poaceae	Leaf		Ozone		Control-85 days	Control	Open Top Chamber								0.38	5.104	0.158	12	13166.7	129.51	3.09561	143773	2.81686	14308	0.280329	10.0484	16	214	92.5234	0	0	Alone/Grorup	Not visible	2	0
Li et al. (2013) PLoS ONE 8(12): e82199	Fig. 3d	1	Oryza sativa	Angiosperm monocot (Commelinoids)	Poaceae	Leaf		Ozone		Ozone-85 days	Stress	Open Top Chamber								2	3.446	0.037	1	37000	217.103	1.07371	35001	1.0157	2017.88	0.0585571	17.3454	49	189	74.0741	0	0	Alone	Not visible	0	0
Li et al. (2013) PLoS ONE 8(12): e82199	Fig. 3d	2	Oryza sativa	Angiosperm monocot (Commelinoids)	Poaceae	Leaf		Ozone		Ozone-85 days	Stress	Open Top Chamber								2	4.877	0.144	4	36000	214.149	2.95263	136113	2.79092	7960.16	0.163218	17.0993	44	189	76.7196	0	0	Alone	Not visible	0	0
Li et al. (2013) PLoS ONE 8(12): e82199	Fig. 4c	1	Oryza sativa	Angiosperm monocot (Commelinoids)	Poaceae	Leaf		Ozone		Control-102 days	Control-102 days	Open Top Chamber								0.27	7.072	0	0	0	0	0	0	0	0	0			254		0	0
Li et al. (2013) PLoS ONE 8(12): e82199	Fig. 4d	1	Oryza sativa	Angiosperm monocot (Commelinoids)	Poaceae	Leaf		Ozone		Ozone-102 days	Control	Open Top Chamber								1.02	5.6	0.202	12	16833.3	146.437	3.60714	185881	3.3193	16222.4	0.289685	11.4583	88	178	50.5618	0	0	Alone/Group	Not visible	2	0
Daud et al. (2013) Chemosphere 93: 2593-2602	Fig. 2g	1	Gossypium hirsutum	Angiosperm dicot (Eurosids II)	Malvaceae	Leaf		Toxicity		Cd	Stress	Growth chamber	50	28	16						3.319	0	0	0	0	0	0	0	0	0					0	0	Alone	Yes	0	0
Ali et al. (2013) Environmental Toxicology and Chemistry 32(10): 2234-2239	Fig. 1c	1	Hordeum vulgare	Angiosperm monocot (Commelinoids)	Poaceae	Leaf		Toxicity		Cr (100µM) + NaHS (200 µM)	Stress	Growth chamber	225	20	16											2.16866						47	184	74.4565		7	Alone/Group	Not visible	2	0
Ali et al. (2013) Environmental Toxicology and Chemistry 32(10): 2234-2239	Fig. 1c	2	Hordeum vulgare	Angiosperm monocot (Commelinoids)	Poaceae	Leaf		Toxicity		Cr (100µM) + NaHS (200 µM)	Stress	Growth chamber	225	20	16											8.83416						31	184	83.1522		0	Alone/Group	Not visible	1	0
Ali et al. (2013) Environmental Toxicology and Chemistry 32(10): 2234-2239	Fig. 1c	3	Hordeum vulgare	Angiosperm monocot (Commelinoids)	Poaceae	Leaf		Toxicity		Cr (100µM) + NaHS (200 µM)	Stress	Growth chamber	225	20	16											1.23681						55	184	70.1087		1	Alone/Group	Not visible	1	0
Ali et al. (2013) Environmental Toxicology and Chemistry 32(10): 2234-2239	Fig. 2c	1	Hordeum vulgare	Angiosperm monocot (Commelinoids)	Poaceae	Leaf		Toxicity		Cr (100µM) + NaHS (200 µM)	Stress	Growth chamber	225	20	16											1.02246						39	131	70.229		3	Alone/Group	Yes	5	0
Wang et al. (2013) International Journal of Molecular Sciences 14: 20299-20325	Fig. 8a	1	Robinia pseudoacacia diploide	Angiosperm dicot (Eurosids I)	Fabaceae	Leaf		Toxicity		Control	Control	Greenhouse		25	12																	15	223	93.2735			Alone/Group	Yes	1	0
Wang et al. (2013) International Journal of Molecular Sciences 14: 20299-20325	Fig. 8b	1	Robinia pseudoacacia diploide	Angiosperm dicot (Eurosids I)	Fabaceae	Leaf		Toxicity		salt	Stress	Greenhouse		25	12																	52	222	76.5766			Alone/Group	Yes	1	0
Wang et al. (2013) International Journal of Molecular Sciences 14: 20299-20325	Fig. 8c	1	Robinia pseudoacacia tetraploide	Angiosperm dicot (Eurosids I)	Fabaceae	Leaf		Toxicity		Control	Control	Greenhouse		25	12																	7	234	97.0085			Alone/Group	Yes	0	0
Wang et al. (2013) International Journal of Molecular Sciences 14: 20299-20325	Fig. 8d	1	Robinia pseudoacacia tetraploide	Angiosperm dicot (Eurosids I)	Fabaceae	Leaf		Toxicity		salt	Stress	Greenhouse		25	12																	25	253	90.1186			Alone/Group	Yes	1	0
Lee et al. (2013) Plant Physiology and Biochemistry 70: 325-335	Fig. 2a	1	Oryza sativa IR-29	Angiosperm monocot (Commelinoids)	Poaceae			Toxicity		Control	Control	Greenhouse	800	27	12						12.678	0.115	40	2875	60.5179	0.967932	93374.8	0.785917	21683.8	0.182508	4.3062	63	224	71.875	0.797	5	Alone/Group	Yes	2	0
Lee et al. (2013) Plant Physiology and Biochemistry 70: 325-335	Fig. 2a	2	Oryza sativa IR-29	Angiosperm monocot (Commelinoids)	Poaceae			Toxicity		Control	Control	Greenhouse	800	27	12						5.184	0.095	26	3653.85	68.2245	1.89659	79065.5	1.57847	15982.9	0.319084	4.94687	50	224	77.6786	0.175	1	Alone/Group	Yes	2	0
Lee et al. (2013) Plant Physiology and Biochemistry 70: 325-335	Fig. 2b	1	Oryza sativa IR-29	Angiosperm monocot (Commelinoids)	Poaceae			Toxicity		NaCl 100 mM	Stress	Greenhouse	800	27	12						2.484	0.043	12	3583.33	67.563	1.88762	35720	1.56804	7301.92	0.320541	4.89186	44	180	75.5556	0.206	1	Alone/Group	Yes	3	0
Lee et al. (2013) Plant Physiology and Biochemistry 70: 325-335	Fig. 2b	2	Oryza sativa IR-29	Angiosperm monocot (Commelinoids)	Poaceae			Toxicity		NaCl 100 mM	Stress	Greenhouse	800	27	12						2.181	0.058	13	4461.54	75.3889	2.91311	49160.3	2.46913	8869.26	0.445468	5.54277	42	180	76.6667	0.19	2	Alone/Group	Yes	4	0
Lee et al. (2013) Plant Physiology and Biochemistry 70: 325-335	Fig. 2c	1	Oryza sativa Pokkali	Angiosperm monocot (Commelinoids)	Poaceae			Toxicity		Control	Control	Greenhouse	800	27	12						4.023	0.018	7	2571.43	57.2338	0.447427	14431.2	0.358717	3578	0.0889385	4.03331	50	191	73.822	0	0	Alone/Group	Yes	1	0
Lee et al. (2013) Plant Physiology and Biochemistry 70: 325-335	Fig. 2c	2	Oryza sativa Pokkali	Angiosperm monocot (Commelinoids)	Poaceae			Toxicity		Control	Control	Greenhouse	800	27	12						3.201	0.012	5	2400	55.2931	0.374883	9541.86	0.29809	2464.26	0.076984	3.8721	65	191	65.9686	0	0	Alone/Group	Yes	1	0
Lee et al. (2013) Plant Physiology and Biochemistry 70: 325-335	Fig. 2d	1	Oryza sativa Pokkali	Angiosperm monocot (Commelinoids)	Poaceae			Toxicity		NaCl 100 mM	Stress	Greenhouse	800	27	12						5.95	0.033	11	3000	61.8195	0.554622	26918.8	0.452417	6097.99	0.102487	4.41438	54	217	75.1152	0	0	Alone	Yes	0	0
Simon et al. (2013) PLoS ONE 8(6): e65811	Fig. 3a	1	Arabidopsis thaliana	Angiosperm dicot (Eurosids II)	Brassicaceae	Leaf		Pathogens		Control	Control	Growth chamber	125	20	8						18.711	0.117	22	5318.18	82.3089	0.787667	100615	0.677361	16444.4	0.110707	6.11853	97	246	60.5691	3.857	3	Alone/Group	Yes	3	0
Simon et al. (2013) PLoS ONE 8(6): e65811	Fig. 3b	1	Arabidopsis thaliana	Angiosperm dicot (Eurosids II)	Brassicaceae	Leaf		Pathogens		Infected with Botrytis cinerea, around the inoculated area 48h	Stress	Growth chamber	125	20	8						6.86	0.15	7	21428.6	165.22	2.20783	139374	2.05143	10702.2	0.157525	13.0229	29	249	88.3534	0.066	1	Alone/Group	Yes	1	0
Simon et al. (2013) PLoS ONE 8(6): e65811	Fig. 3c	1	Arabidopsis thaliana	Angiosperm dicot (Eurosids II)	Brassicaceae	Leaf		Pathogens		Infected with Botrytis cinerea, around the inoculated area 96h	Stress	Growth chamber	125	20	8						6.007	1.428	11	129818	406.661	23.7723	1.38688e+06	23.0877	41848.7	0.696666	33.1403	80	254	68.5039	0	0	Group	Not visible	3	0
Simon et al. (2013) PLoS ONE 8(6): e65811	Fig. 3c	2	Arabidopsis thaliana	Angiosperm dicot (Eurosids II)	Brassicaceae	Leaf		Pathogens		Infected with Botrytis cinerea, around the inoculated area 96h	Stress	Growth chamber	125	20	8						9.478	2.047	27	75814.8	310.772	21.5974	1.96972e+06	20.7821	78318.7	0.826321	25.1501	70	254	72.4409	0	0	Group (line)	Not visible	4	1
Simon et al. (2013) PLoS ONE 8(6): e65811	Fig. 3d	1	Arabidopsis thaliana	Angiosperm dicot (Eurosids II)	Brassicaceae	Leaf		Pathogens		Infected with Botrytis cinerea, the inoculated area 24h	Stress	Growth chamber	125	20	8						9.28	0.039	5	7800	99.681	0.450502	34463.9	0.398104	4556	0.0526279	7.56451	88	245	64.0816	0.623	1	Alone	Yes	0	0
Simon et al. (2013) PLoS ONE 8(6): e65811	Fig. 3e	1	Arabidopsis thaliana	Angiosperm dicot (Eurosids II)	Brassicaceae	Leaf		Pathogens		Infected with Botrytis cinerea, the inoculated area 48h	Stress	Growth chamber	125	20	8						12.946	1.262	16	78875	316.982	9.74818	1.2153e+06	9.38742	47347.5	0.365731	25.6676	99	249	60.241	0	0	Alone/Group	Yes	3	0
Simon et al. (2013) PLoS ONE 8(6): e65811	Fig. 3f	1	Arabidopsis thaliana	Angiosperm dicot (Eurosids II)	Brassicaceae	Leaf		Pathogens		Infected with Botrytis cinerea, the inoculated area 96h	Stress	Growth chamber	125	20	8						2.742	0.199	32	6218.75	89.0055	7.25748	173163	6.3152	25938.7	0.945977	6.67584	121	246	50.813	0	0	Alone	Not visible	0	0
Simon et al. (2013) PLoS ONE 8(6): e65811	Fig. 3f	2	Arabidopsis thaliana	Angiosperm dicot (Eurosids II)	Brassicaceae	Leaf		Pathogens		Infected with Botrytis cinerea, the inoculated area 96h	Stress	Growth chamber	125	20	8						2.264	0.057	14	4071.43	72.0176	2.51767	47922.4	2.11671	9106.68	0.402238	5.26233	112	246	54.4715	0	0	Alone	Not visible	0	0
Chang et al. (2013) Molecular Biotechnology 54: 393-411	Fig. 1d	1	Chrysanthemum morifolium	Angiosperm dicot (Euasterids II)	Asteraceae	Leaf		Variegación		Green Leaf	Control	Greenhouse		21.5							22.462	0.038	2	19000	155.576	0.374864	35143.4	0.346684	2875.99	0.0283712	12.2196	8	165	95.1515	12.325	8	Alone	Yes	0	0
Lundquist et al. (2013) The Plant Cell 25: 1818-1839	Fig. 6a	1	Arabidopsis thaliana	Angiosperm dicot (Eurosids II)	Brassicaceae	Leaf		Light intensity		Control	Control	Growth chamber	120	22	16	7.965	0.06372	10.1952	0.008	0.8	5.953	0.049	7	7000	94.4309	0.823114	42992.9	0.722206	6032.03	0.101328	7.12745	80	232	65.5172	0	0	Alone/Group (line)	Yes	2	0
Lundquist et al. (2013) The Plant Cell 25: 1818-1839	Fig. 6a	2	Arabidopsis thaliana	Angiosperm dicot (Eurosids II)	Brassicaceae	Leaf		Light intensity		PFD 520 µE, 5 days	Stress	Growth chamber	520	22	16	15.203	0.592917	7.29744	0.108	3.9	25.833	1.051	14	75071.4	309.245	7.53729	1.01113e+06	7.25134	40408.2	0.289789	25.0229	136	228	40.3509	11.889	7	Alone/Group (line)	Yes	2	0
Ali et al. (2013) Ecotoxicology and Environmental Safety 89: 66-72	Fig. 4a	1	Hordeum vulgare	Angiosperm monocot (Commelinoids)	Poaceae	Leaf		Toxicity		Control	Control	Growth chamber	225	20	16						17.376	0.097	9	10777.8	117.174	0.558241	87364.9	0.50279	9684.57	0.0557353	9.02104	104	198	47.4747	0	0	Alone/Group (line)	Yes	2	0
Ali et al. (2013) Ecotoxicology and Environmental Safety 89: 66-72	Fig. 4b	1	Hordeum vulgare	Angiosperm monocot (Commelinoids)	Poaceae	Leaf		Toxicity		Silicon (2 mM)	Stress	Growth chamber	225	20	16						30.045	0.232	60	3866.67	70.1833	0.772175	194127	0.64612	37991.3	0.126448	5.10977	101	188	46.2766	0	0	Alone/Group (line)	Yes	10	0
Ali et al. (2013) Ecotoxicology and Environmental Safety 89: 66-72	Fig. 4c	1	Hordeum vulgare	Angiosperm monocot (Commelinoids)	Poaceae	Leaf		Toxicity		Chromo (100 µM)	Stress	Growth chamber	225	20	16						21.913	0.06	30	2000	50.4754	0.324781	46607.2	0.252285	13423.4	0.072661	3.47208	141	213	33.8028	3.439	2	Alone/Group (line)	Yes	3	0
Ali et al. (2013) Ecotoxicology and Environmental Safety 89: 66-72	Fig. 4d	1	Hordeum vulgare	Angiosperm monocot (Commelinoids)	Poaceae	Leaf		Toxicity		Chromo (100 µM)+Silicon (2 mM)	Stress	Growth chamber	225	20	16						18.374	0.401	22	18227.3	152.379	2.25661	370231	2.08346	30973.1	0.1743	11.9533	94	209	55.0239	0.604	2	Alone/Group (line)	Yes	3	0
Yu et al. (2013) Photosynthetica 51(1): 33-44	Fig. 5a	1	Oryza sativa	Angiosperm monocot (Commelinoids)	Poaceae	Leaf		UVB		Control 5 days	Control	Field											1			0.36751						33	199	83.4171	0	0	Alone	Yes	0	0
Yu et al. (2013) Photosynthetica 51(1): 33-44	Fig. 5b	1	Oryza sativa	Angiosperm monocot (Commelinoids)	Poaceae	Leaf		UVB		UV 5 days	Stress	Field											2			1.28999						29	181	83.9779	0	0	Alone	Yes	0	0
Yu et al. (2013) Photosynthetica 51(1): 33-44	Fig. 5c	1	Oryza sativa	Angiosperm monocot (Commelinoids)	Poaceae	Leaf		UVB		Control 25 days	Control	Field											2			0.372277						44	223	80.2691	0	0	Alone	Yes	0	0
Yu et al. (2013) Photosynthetica 51(1): 33-44	Fig. 5d	1	Oryza sativa	Angiosperm monocot (Commelinoids)	Poaceae	Leaf		UVB		UV 25 days	Stress	Field											7			0.805991						38	206	81.5534	0	0	Alone/Group	Yes	1	0
Yu et al. (2013) Photosynthetica 51(1): 33-44	Fig. 5e	1	Oryza sativa	Angiosperm monocot (Commelinoids)	Poaceae	Leaf		UVB		Control 45 days	Control	Field											12			5.70759						33	224	85.2679		3	Alone/Group	Yes	1	0
Yu et al. (2013) Photosynthetica 51(1): 33-44	Fig. 5f	1	Oryza sativa	Angiosperm monocot (Commelinoids)	Poaceae	Leaf		UVB		UV 45 days	Stress	Field											4			8.13418						51	225	77.3333		1	Alone	Yes	0	0
Yu et al. (2013) Photosynthetica 51(1): 33-44	Fig. 5f	2	Oryza sativa	Angiosperm monocot (Commelinoids)	Poaceae	Leaf		UVB		UV 45 days	Stress	Field											4			7.16617						69	225	69.3333	0	0	Alone	Not visible	0	0
Yu et al. (2013) Photosynthetica 51(1): 33-44	Fig. 5g	1	Oryza sativa	Angiosperm monocot (Commelinoids)	Poaceae	Leaf		UVB		Control 55 days	Control	Field											20			21.8285						47	208	77.4038		1	Alone/Group	Yes	2	0
Yu et al. (2013) Photosynthetica 51(1): 33-44	Fig. 5h	1	Oryza sativa	Angiosperm monocot (Commelinoids)	Poaceae	Leaf		UVB		UV 55 days	Stress	Field											10			15.2278						45	169	73.3728	0	0	Alone/Group (line)	Yes	1	0
Shu et al. (2013) Plant Physiology and Biochemistry 63:209-216	Fig. 6a	1	Cucumis sativus	Angiosperm dicot (Eurosids I)	Cucurbitaceae	Leaf		Toxicity		Control	Control	Growth chamber	800	23.5	14						8.63	0.02	5	4000	71.3831	0.267773	16787.7	0.224765	3222.48	0.0431448	5.20956	17	228	92.5439	1.161	1	Alone	Yes	0	0
Shu et al. (2013) Plant Physiology and Biochemistry 63:209-216	Fig. 6b	1	Cucumis sativus	Angiosperm dicot (Eurosids I)	Cucurbitaceae	Leaf		Toxicity		Spermina	Stress	Growth chamber	800	23.5	14						10.528	0.009	3	3000	61.8195	0.152233	7341.5	0.12418	1663.09	0.0281307	4.41438	32	224	85.7143	4.616	4	Alone	Yes	0	0
Shu et al. (2013) Plant Physiology and Biochemistry 63:209-216	Fig. 6c	1	Cucumis sativus	Angiosperm dicot (Eurosids I)	Cucurbitaceae	Leaf		Toxicity		NaCl	Stress	Growth chamber	800	23.5	14						8.085	0.277	5	55400	265.656	7.96206	264764	7.61034	12377.4	0.355775	21.3909	1	149	99.3289	4.606	3	Alone/Group (line)	Yes	2	0
Shu et al. (2013) Plant Physiology and Biochemistry 63:209-216	Fig. 6d	1	Cucumis sativus	Angiosperm dicot (Eurosids I)	Cucurbitaceae	Leaf		Toxicity		NaCl+Spermina	Stress	Growth chamber	800	23.5	14						13.064	0.044	3	14666.7	136.688	0.576067	40242.5	0.526872	3779.95	0.0494888	10.6463	8	187	95.7219	5.426	2	Alone	Yes	0	0
Rabelo et al. (2012) Trees 27: 259-272	Fig. 3b	1	Schinus terebinthifolius	Angiosperm dicot (Eurosids II)	Anacardiaceae	Leaf		High light		Gap	Stress	Field									10.223	2.079	7	297000	615.097	22.9192	2.03968e+06	22.4857	40382.2	0.445179	50.5093	122	186	34.4086	1.152	1	Group	Yes	1	0
Rabelo et al. (2012) Trees 27: 259-272	Fig. 3b	2	Schinus terebinthifolius	Angiosperm dicot (Eurosids II)	Anacardiaceae	Leaf		High light		Gap	Stress	Field									18.954	1.67	4	417500	729.279	15.1405	1.64347e+06	14.9	27380.1	0.248233	60.0242	109	186	41.3978	7.924	1	Alone/Group	Yes	1	0
Rabelo et al. (2012) Trees 27: 259-272	Fig. 3c	1	Schinus terebinthifolius	Angiosperm dicot (Eurosids II)	Anacardiaceae	Leaf		High light		Gap	Stress	Field									18.922	2.998	6	499667	797.821	28.1608	2.95458e+06	27.753	44946.2	0.422188	65.736	86	193	55.4404	8.276	1	Alone/Group (line)	Yes	1	0
Rabelo et al. (2012) Trees 27: 259-272	Fig. 3d	1	Actinostemon verticillatus	Angiosperm dicot (Eurosids I)	Euphorbiaceae	Leaf		High light		Control (forest)	Control	Field									33.524	0.578	2	289000	606.756	1.78065	566914	1.7465	11380.6	0.0350603	49.8142	11	212	94.8113	1.064	1	Alone	Yes	0	0
Rabelo et al. (2012) Trees 27: 259-272	Fig. 3f	1	Actinostemon verticillatus	Angiosperm dicot (Eurosids I)	Euphorbiaceae	Leaf		High light		Gap	Stress	Field									3.875	0.7765	14	55464.3	265.81	20.9243	742219	20.0005	34677.1	0.934441	21.4037	83	243	65.8436	0.164	1	Alone/Group	Yes	1	1
Rabelo et al. (2012) Trees 27: 259-272	Fig. 3g	1	Actinostemon verticillatus	Angiosperm dicot (Eurosids I)	Euphorbiaceae	Leaf		High light		Gap	Stress	Field																				54	251	78.4861	0	0	Alone/Group	Yes	2	0
Rabelo et al. (2012) Trees 27: 259-272	Fig. 3i	1	Metrodorea brevifolia	Angiosperm dicot (Eurosids II)	Rutaceae	Leaf		High light		Gap	Stress	Field									16.357	1.318	5	263600	579.479	10.4786	1.29151e+06	10.268	27166	0.21598	47.5412	119	187	36.3636	3.779	3	Group	Yes	2	0
Rabelo et al. (2012) Trees 27: 259-272	Fig. 3k	1	Metrodorea brevifolia	Angiosperm dicot (Eurosids II)	Rutaceae	Leaf		High light		Gap	Stress	Field									36.329	6.06	8	757500	982.328	17.4434	5.98925e+06	17.2397	73839.8	0.212544	81.1114	74	168	55.9524	1.588	1	Alone/Group	Yes	1	0
Ge et al. (2013) Freseriun Envronmental Bulletin 22(12): 3647-3653	Fig. 5a	1	Populus 118 (Populus nigra × Populus ussuriensis)	Angiosperm dicot (Eurosids I)	Salicaceae	Leaf		Toxicity		Control	Control	Greenhouse		19	14																	37	225	83.5556	0	0	Alone	Yes	0	0
Ge et al. (2013) Freseriun Envronmental Bulletin 22(12): 3647-3653	Fig. 5b	1	Populus 118 (Populus nigra × Populus ussuriensis)	Angiosperm dicot (Eurosids I)	Salicaceae	Leaf		Toxicity		50 µM Cd	Stress	Greenhouse		19	14																	2	242	99.1736		1	Alone	Yes	0	0
Ge et al. (2013) Freseriun Envronmental Bulletin 22(12): 3647-3653	Fig. 5c	1	Populus 118 (Populus nigra × Populus ussuriensis)	Angiosperm dicot (Eurosids I)	Salicaceae	Leaf		Toxicity		50 µM Cd	Stress	Greenhouse		19	14																	0.2	255	99.9216	0	0	Alone/Group	Yes	1	0
Ge et al. (2013) Freseriun Envronmental Bulletin 22(12): 3647-3653	Fig. 5d	1	Populus 118 (Populus nigra × Populus ussuriensis)	Angiosperm dicot (Eurosids I)	Salicaceae	Leaf		Toxicity		100 µM Cd	Stress	Greenhouse		19	14																	4	239	98.3264	0	0	Alone	Yes	0	0
Ge et al. (2013) Freseriun Envronmental Bulletin 22(12): 3647-3653	Fig. 5e	1	Populus 118 (Populus nigra × Populus ussuriensis)	Angiosperm dicot (Eurosids I)	Salicaceae	Leaf		Toxicity		500 µM Cd	Stress	Greenhouse		19	14						3.929	0.297	6	49500	251.112	7.55918	283121	7.20593	14030.4	0.3571	20.179	25	249	89.9598	0	0	Alone/Group	Yes	2	0
Ge et al. (2013) Freseriun Envronmental Bulletin 22(12): 3647-3653	Fig. 5f	1	Populus 118 (Populus nigra × Populus ussuriensis)	Angiosperm dicot (Eurosids I)	Salicaceae	Leaf		Toxicity		500 µM Cd	Stress	Greenhouse		19	14						4.21	0.508	16	31750	201.112	12.6715	478384	11.9328	29874.6	0.745188	16.0131	9	244	96.3115	0.201	1	Alone/Group	Yes	4	0
Evelin et al. (2013) Mycorrhiza 23: 71-86	Fig. 7a	1	Trigonella foenum-graecum	Angiosperm dicot (Eurosids I)	Fabaceae	Leaf		Toxicity		Control	Control	Field									0.698	0.043	15	2866.67	60.4302	6.16046	34902.9	5.00041	8119.02	1.16318	4.29891	123	181	32.0442	0	0	Alone/Group	Yes	1	0
Evelin et al. (2013) Mycorrhiza 23: 71-86	Fig. 7b	1	Trigonella foenum-graecum	Angiosperm dicot (Eurosids I)	Fabaceae	Leaf		Toxicity		Control + mycorrhiza	Stress	Field									0.992	0.024	5	4800	78.1962	2.41935	20468.7	2.06338	3543.55	0.357212	5.77633	51	171	70.1754	0	0	Alone	Yes	0	0
Evelin et al. (2013) Mycorrhiza 23: 71-86	Fig. 7c	1	Trigonella foenum-graecum	Angiosperm dicot (Eurosids I)	Fabaceae	Leaf		Toxicity		50mM NaCl	Stress	Field									2.572	0.118	15	7866.67	100.106	4.74086	104332	4.19173	13728.1	0.55155	7.5999	52	180	71.1111	0.083	2	Alone/Group	Yes	4	0
Evelin et al. (2013) Mycorrhiza 23: 71-86	Fig. 7d	1	Trigonella foenum-graecum	Angiosperm dicot (Eurosids I)	Fabaceae	Leaf		Toxicity		50mM NaCl + mycorrhiza	Stress	Field									6.994	0.115	58	1982.76	50.2574	1.64427	89225.9	1.27575	25832.7	0.369355	3.45399	22	204	89.2157	0	0	Alone/Group	Yes	3	0
Evelin et al. (2013) Mycorrhiza 23: 71-86	Fig. 8a	1	Trigonella foenum-graecum	Angiosperm dicot (Eurosids I)	Fabaceae	Leaf		Toxicity		100mM NaCl	Stress	Field									2.025	0.227	47	4829.79	78.4385	11.2099	193699	9.56538	33416.7	1.65021	5.79648	51	191	73.2984	0	0	Group	Yes	6	1
Evelin et al. (2013) Mycorrhiza 23: 71-86	Fig. 8b	1	Trigonella foenum-graecum	Angiosperm dicot (Eurosids I)	Fabaceae	Leaf		Toxicity		100mM NaCl + mycorrhiza	Stress	Field									1.707	0.02	15	1333.33	41.213	1.17165	14607.9	0.855767	5402.25	0.316476	2.70405	38	240	84.1667	0	0	Alone/Group	Yes	1	0
Evelin et al. (2013) Mycorrhiza 23: 71-86	Fig. 8c	1	Trigonella foenum-graecum	Angiosperm dicot (Eurosids I)	Fabaceae	Leaf		Toxicity		200mM NaCl	Stress	Field									1.068	0.094	11	8545.45	104.336	8.8015	83542.1	7.8223	10505.8	0.983685	7.95204	59	166	64.4578	0	0	Group (line)	Yes	4	0
Evelin et al. (2013) Mycorrhiza 23: 71-86	Fig. 8d	1	Trigonella foenum-graecum	Angiosperm dicot (Eurosids I)	Fabaceae	Leaf		Toxicity		200mM NaCl + mycorrhiza	Stress	Field									1.583	0.319	29	11000	118.375	20.1516	287628	18.1698	31534.3	1.99206	9.12112	41	212	80.6604	0	0	Group (line)	Yes	3	1
Gabara et al. (2012) Environmental and Experimental Botany 77: 33-43	Fig. 8a	1	monthembryanthemum crystallinum	Angiosperm dicot (Core Eudicots)	Aizoaceae	Leaf C3		Pathogens		Control	Control	Growth chamber	350	23	16						15.037	0.104	4	26000	181.992	1.00144	97305.1	0.936978	6747.85	0.0649769	14.4202	52	234	77.7778	4.652	4	Alone	Yes	0	0
Gabara et al. (2012) Environmental and Experimental Botany 77: 33-43	Fig. 8b	1	monthembryanthemum crystallinum	Angiosperm dicot (Core Eudicots)	Aizoaceae	Leaf C3		Pathogens		Infected with Botrytis cinerea	Stress	Growth chamber	350	23	16						11.307	0.078	3	26000	181.992	0.874243	72978.9	0.817965	5060.89	0.0567237	14.4202	61	234	73.9316	2.385	4	Alone	Yes	0	0
Gabara et al. (2012) Environmental and Experimental Botany 77: 33-43	Fig. 8c	1	monthembryanthemum crystallinum	Angiosperm dicot (Core Eudicots)	Aizoaceae	Leaf CAM		Pathogens		Control	Control	Growth chamber	350	23	16						8.416	0.222	10	22200	168.167	2.63783	206546	2.45421	15566.7	0.184965	13.2685	15	232	93.5345	0	0	Alone/Group	Yes	1	0
Gabara et al. (2012) Environmental and Experimental Botany 77: 33-43	Fig. 8d	1	monthembryanthemum crystallinum	Angiosperm dicot (Core Eudicots)	Aizoaceae	Leaf CAM		Pathogens		Infected with Botrytis cinerea	Stress	Growth chamber	350	23	16						7.087	0.184	11	16727.3	145.975	2.5963	169271	2.38847	14822.6	0.209152	11.4198	32	234	86.3248	0	0	Alone/Group	Yes	1	0
Grigorova et al. (2012) Journal of Plant Interactions 7(3): 204-213	Fig. 1b	1	Triticum aestivum Katya	Angiosperm monocot (Commelinoids)	Poaceae	Leaf		Drought	High temperature	Control	Control	Growth chamber	200	23	14	6.626	3.01483	12.1322	0.248498	45.5	16.491	0.143	17	8411.76	103.516	0.86714	126968	0.769923	16104.9	0.0976586	7.88382	54	190	71.5789	0	0	Alone/Group	Yes	3	0
Grigorova et al. (2012) Journal of Plant Interactions 7(3): 204-213	Fig. 1d	1	Triticum aestivum Sadovo	Angiosperm monocot (Commelinoids)	Poaceae	Leaf		Drought	High temperature	Control	Control	Growth chamber	200	23	14	5.772	2.45887	10.5628	0.232787	42.6	14.462	0.135	16	8437.5	103.675	0.9481	119887	0.841965	15181.4	0.106618	7.89699	32	197	83.7563	0.223	1	Alone/Group	Yes	5	0
Grigorova et al. (2012) Journal of Plant Interactions 7(3): 204-213	Fig.2a	1	Triticum aestivum Katya	Angiosperm monocot (Commelinoids)	Poaceae	Leaf		Drought	High temperature	Drought	Stress	Growth chamber	200	23	14	8.252	5.66087	26.2826	0.215385	68.6	8.215	0.061	20	3050	62.3326	0.742544	49847.1	0.606782	11184	0.136141	4.45702	47	200	76.5	0	0	Alone/Group	Yes	5	0
Grigorova et al. (2012) Journal of Plant Interactions 7(3): 204-213	Fig.2a	2	Triticum aestivum Katya	Angiosperm monocot (Commelinoids)	Poaceae	Leaf		Drought	High temperature	Drought	Stress	Growth chamber	200	23	14	8.252	5.66087	26.2826	0.215385	68.6	8.035	0.079	22	3590.91	67.6344	0.983199	65638.6	0.816909	13401.6	0.166791	4.8978	45	199	77.3869	0	0	Alone/Group	Yes	3	0
Grigorova et al. (2012) Journal of Plant Interactions 7(3): 204-213	Fig.2b	1	Triticum aestivum Sadovo	Angiosperm monocot (Commelinoids)	Poaceae	Leaf		Drought	High temperature	Drought	Stress	Growth chamber	200	23	14	6.341	3.48121	15.5355	0.224082	54.9	10.824	0.156	28	5571.43	84.2458	1.44124	134639	1.24389	21440.3	0.198081	6.27972	71	233	69.5279	0	0	Alone/Group	Yes	3	0
Grigorova et al. (2012) Journal of Plant Interactions 7(3): 204-213	Fig.2c	1	Triticum aestivum Katya	Angiosperm monocot (Commelinoids)	Poaceae	Leaf		Drought	High temperature	High temperature	Stress	Growth chamber	200	23	14	10.813	6.28235	23.9832	0.261948	58.1	8.148	0.119	22	5409.09	83.0094	1.46048	102471	1.25762	16589.6	0.203603	6.17682	29	212	86.3208	0	0	Alone/Group	Yes	1	0
Grigorova et al. (2012) Journal of Plant Interactions 7(3): 204-213	Fig.2d	1	Triticum aestivum Sadovo	Angiosperm monocot (Commelinoids)	Poaceae	Leaf		Drought	High temperature	High temperature	Stress	Growth chamber	200	23	14	9.39	4.95792	18.1603	0.273009	52.8	4.88	0.069	19	3631.58	68.0163	1.41393	57392.6	1.17608	11642.5	0.238577	4.92956	35	160	78.125	0	0	Alone	Yes	0	0
Grigorova et al. (2012) Journal of Plant Interactions 7(3): 204-213	Fig.2d	2	Triticum aestivum Sadovo	Angiosperm monocot (Commelinoids)	Poaceae	Leaf		Drought	High temperature	High temperature	Stress	Growth chamber	200	23	14	9.39	4.95792	18.1603	0.273009	52.8	2.118	0.038	7	5428.57	83.1587	1.79415	32731	1.54537	5288.36	0.249687	6.18925	32	158	79.7468	0	0	Alone/Group	Yes	1	0
Grigorova et al. (2012) Journal of Plant Interactions 7(3): 204-213	Fig.2e	1	Triticum aestivum Katya	Angiosperm monocot (Commelinoids)	Poaceae	Leaf		Drought	High temperature	Drought + High temperature	Stress	Growth chamber	200	23	14	10.041	7.36005	40.5255	0.181615	73.3	7.908	0.139	29	4793.1	78.14	1.75771	118534	1.49891	20537.2	0.259702	5.77165	39	183	78.6885	0	0	Alone/Group	Yes	3	0
Grigorova et al. (2012) Journal of Plant Interactions 7(3): 204-213	Fig.2e	2	Triticum aestivum Katya	Angiosperm monocot (Commelinoids)	Poaceae	Leaf		Drought	High temperature	Drought + High temperature	Stress	Growth chamber	200	23	14	10.041	7.36005	40.5255	0.181615	73.3	3.552	0.054	14	3857.14	70.0968	1.52027	45174.3	1.2718	8853.23	0.249246	5.10258	28	183	84.6995	0	0	Alone/Group	Yes	1	0
Grigorova et al. (2012) Journal of Plant Interactions 7(3): 204-213	Fig.2f	1	Triticum aestivum Sadovo	Angiosperm monocot (Commelinoids)	Poaceae	Leaf		Drought	High temperature	Drought + High temperature	Stress	Growth chamber	200	23	14	8.089	5.10416	30.1396	0.169351	63.1	7.33	0.099	23	4304.35	74.0489	1.35061	83649.1	1.14119	15401.3	0.210113	5.4313	18	185	90.2703	0	0	Alone/Group	Yes	3	0
Grigorova et al. (2012) Journal of Plant Interactions 7(3): 204-213	Fig.2f	2	Triticum aestivum Sadovo	Angiosperm monocot (Commelinoids)	Poaceae	Leaf		Drought	High temperature	Drought + High temperature	Stress	Growth chamber	200	23	14	8.089	5.10416	30.1396	0.169351	63.1	3.039	0.044	10	4400	74.8672	1.44784	37249.1	1.2257	6773.34	0.222881	5.49937	62	185	66.4865	0	0	Alone/Group	Yes	1	0
Kwak et al. (2011) African Journal of Biotechnology 10(53): 10964-10979	Fig. 6b	1	Quercus suber	Angiosperm dicot (Eurosids I)	Fagaceae	Leaf	palisade parenchyma	Drought		Control: well watered	Control	Greenhouse									6.578	0.102	10	10200	113.99	1.61725	91591.4	1.45222	10460.5	0.165856	8.75589	85	184	53.8043	0.271	1	Alone/Group	Not visible	1	0
Kwak et al. (2011) African Journal of Biotechnology 10(53): 10964-10979	Fig. 6b	2	Quercus suber	Angiosperm dicot (Eurosids I)	Fagaceae	Leaf	palisade parenchyma	Drought		Control: well watered	Control	Greenhouse									4.214	0.017	2	8500	104.058	0.471567	15103.8	0.418967	1904.9	0.0528405	7.9289	54	184	70.6522	0.609	1	Alone	Not visible	0	0
Kwak et al. (2011) African Journal of Biotechnology 10(53): 10964-10979	Fig. 6c	1	Quercus suber	Angiosperm dicot (Eurosids I)	Fagaceae	Leaf	palisade parenchyma	Drought		Control: well watered	Control	Greenhouse									5.452	0.103	6	17166.7	147.88	2.18359	94859.7	2.01102	8192.77	0.173686	11.5785	87	189	53.9683	0.735	1	Alone	Yes	0	0
Kwak et al. (2011) African Journal of Biotechnology 10(53): 10964-10979	Fig. 6d	1	Quercus suber	Angiosperm dicot (Eurosids I)	Fagaceae	Leaf	palisade parenchyma	Drought		Control: well watered	Control	Greenhouse									6.138	0.333	8	41625	230.273	6.72184	316034	6.37936	17136	0.345902	18.4427	114	190	40	1.184	1	Alone/Group	Yes	2	0
Kwak et al. (2011) African Journal of Biotechnology 10(53): 10964-10979	Fig. 7a	1	Quercus suber	Angiosperm dicot (Eurosids I)	Fagaceae	Leaf	palisade parenchyma	Drought		severe drought 7-10% of control watering	Stress	Greenhouse									12.1	2	4	500000	798.087	23.9923	1.97104e+06	23.645	29974.1	0.359575	65.7582	119	190	37.3684	3.764	3	Alone	Not visible	0	0
Kwak et al. (2011) African Journal of Biotechnology 10(53): 10964-10979	Fig. 7a	2	Quercus suber	Angiosperm dicot (Eurosids I)	Fagaceae	Leaf	palisade parenchyma	Drought		severe drought 7-10% of control watering	Stress	Greenhouse									20.1	2.8	2	1400000	1335.45	26.3977	2.77631e+06	26.1743	25116.2	0.236789	110.538	133	190	30	9.493	1	Alone	Not visible	0	0
Kwak et al. (2011) African Journal of Biotechnology 10(53): 10964-10979	Fig. 7a	3	Quercus suber	Angiosperm dicot (Eurosids I)	Fagaceae	Leaf	palisade parenchyma	Drought		severe drought 7-10% of control watering	Stress	Greenhouse									15.1	3.8	2	1900000	1555.76	30.0467	3.77267e+06	29.8305	29268.9	0.231429	128.897	127	190	33.1579	2.453	1	Alone	Not visible	0	0
Kwak et al. (2011) African Journal of Biotechnology 10(53): 10964-10979	Fig. 7a	4	Quercus suber	Angiosperm dicot (Eurosids I)	Fagaceae	Leaf	palisade parenchyma	Drought		severe drought 7-10% of control watering	Stress	Greenhouse									12.241	2.2	1	2200000	1674.08	43.4439	2.18537e+06	43.155	15749.6	0.311011	138.757	139	190	26.8421	7.177	2	Alone	Not visible	0	0
Kwak et al. (2011) African Journal of Biotechnology 10(53): 10964-10979	Fig. 7a	5	Quercus suber	Angiosperm dicot (Eurosids I)	Fagaceae	Leaf	palisade parenchyma	Drought		severe drought 7-10% of control watering	Stress	Greenhouse									22.5	0.36	1	360000	677.199	2.52578	353829	2.48249	6354.19	0.0445814	55.6844	154	190	18.9474	8.247	1	Alone	Not visible	0	0
Kwak et al. (2011) African Journal of Biotechnology 10(53): 10964-10979	Fig. 7a	6	Quercus suber	Angiosperm dicot (Eurosids I)	Fagaceae	Leaf	palisade parenchyma	Drought		severe drought 7-10% of control watering	Stress	Greenhouse									15.2	1.62	3	540000	829.396	11.1073	1.59746e+06	10.9528	23365.9	0.160205	68.3673	134	190	29.4737	0.615	1	Alone	Not visible	0	0
Kwak et al. (2011) African Journal of Biotechnology 10(53): 10964-10979	Fig. 7a	7	Quercus suber	Angiosperm dicot (Eurosids I)	Fagaceae	Leaf	palisade parenchyma	Drought		severe drought 7-10% of control watering	Stress	Greenhouse									15.5	4.67	5	934000	1090.78	49.2304	4.62112e+06	48.7151	51260.7	0.540383	90.1493	129	190	32.1053	6.014	2	Alone	Not visible	0	0
Kwak et al. (2011) African Journal of Biotechnology 10(53): 10964-10979	Fig. 7a	8	Quercus suber	Angiosperm dicot (Eurosids I)	Fagaceae	Leaf	palisade parenchyma	Drought		severe drought 7-10% of control watering	Stress	Greenhouse									16.1	1.15	1	1150000	1210.36	12.7636	1.13921e+06	12.6438	11379.1	0.126294	100.114	145	190	23.6842	7.09	2	Alone	Not visible	0	0
Kwak et al. (2011) African Journal of Biotechnology 10(53): 10964-10979	Fig. 7b	1	Quercus suber	Angiosperm dicot (Eurosids I)	Fagaceae	Leaf	palisade parenchyma	Drought		severe drought 7-10% of control watering	Stress	Greenhouse									8.5	1.33	4	332500	650.82	16.7127	1.30626e+06	16.4144	24422.3	0.30689	53.4862	114	162	29.6296	0.542	2	Alone	Not visible	0	0
Kwak et al. (2011) African Journal of Biotechnology 10(53): 10964-10979	Fig. 7c	1	Quercus suber	Angiosperm dicot (Eurosids I)	Fagaceae	Leaf	palisade parenchyma	Drought		severe drought 7-10% of control watering	Stress	Greenhouse									8.7	1.29	5	258000	573.291	27.7838	1.26378e+06	27.2191	26874.4	0.578815	47.0256	121	165	26.6667	4.057	1	Alone/Group	Not visible	1	0
Kwak et al. (2011) African Journal of Biotechnology 10(53): 10964-10979	Fig. 7d	1	Quercus suber	Angiosperm dicot (Eurosids I)	Fagaceae	Leaf	palisade parenchyma	Drought		severe drought 7-10% of control watering	Stress	Greenhouse									6.7	0	0	0	0	0	0	0	0	0					3.301	2
Kwak et al. (2011) African Journal of Biotechnology 10(53): 10964-10979	Fig. 8b	1	Quercus suber	Angiosperm dicot (Eurosids I)	Fagaceae	Leaf	palisade parenchyma	Light intensity		Low light (4%of ful sunlight): 40 umol m-2 s-1	Stress	Greenhouse									4.4	0.04	1	40000	225.733	1.01036	37921.2	0.957847	2099.21	0.0530239	18.0645	168	190	11.5789	0.441	1	Alone	Not visible	0	0
Kwak et al. (2011) African Journal of Biotechnology 10(53): 10964-10979	Fig. 8b	2	Quercus suber	Angiosperm dicot (Eurosids I)	Fagaceae	Leaf	palisade parenchyma	Light intensity		Low light (4%of ful sunlight): 40 umol m-2 s-1	Stress	Greenhouse									4.5	0.23	1	230000	541.289	5.11111	225044	5.00098	5073.26	0.112739	44.3588	93	190	51.0526	0	0	Alone	Not visible	0	0
Kwak et al. (2011) African Journal of Biotechnology 10(53): 10964-10979	Fig. 8b	3	Quercus suber	Angiosperm dicot (Eurosids I)	Fagaceae	Leaf	palisade parenchyma	Light intensity		Low light (4%of ful sunlight): 40 umol m-2 s-1	Stress	Greenhouse									5.1	0.07	1	70000	298.617	1.37255	67249.5	1.31862	2786.13	0.05463	24.1373	124	190	34.7368	0	0	Alone	Not visible	0	0
Kwak et al. (2011) African Journal of Biotechnology 10(53): 10964-10979	Fig. 8b	4	Quercus suber	Angiosperm dicot (Eurosids I)	Fagaceae	Leaf	palisade parenchyma	Light intensity		Low light (4%of ful sunlight): 40 umol m-2 s-1	Stress	Greenhouse									5.7	0.17	4	42500	232.68	3.08922	161428	2.93345	8658.76	0.157346	18.6433	108	190	43.1579	0.197	1	Alone/Group	Not visible	1	0
Kwak et al. (2011) African Journal of Biotechnology 10(53): 10964-10979	Fig. 8c	1	Quercus suber	Angiosperm dicot (Eurosids I)	Fagaceae	Leaf	palisade parenchyma	Light intensity		Low light (4%of ful sunlight): 40 umol m-2 s-1	Stress	Greenhouse									17.4	0.56	3	186667	487.639	3.21839	546582	3.14128	13702.9	0.0787522	39.8881	128	213	39.9061	0	0	Alone	Not visible	0	0
Vitória et al. (2012) Brazilian Archives of Biology and Technology 54(5): 1059-1068	Fig. 2a	1	Eichhornia crassipes	Angiosperm monocot (Commelinoids)	Pontederiaceae	Leaf		Toxicity		Control	Control	Field									5.628	0.013	2	6500	90.9959	0.329364	11347.9	0.287508	1658.69	0.042024	6.84152	34	187	81.8182	1.681	2	Alone	Yes	0	0
Vitória et al. (2012) Brazilian Archives of Biology and Technology 54(5): 1059-1068	Fig. 2b	1	Eichhornia crassipes	Angiosperm monocot (Commelinoids)	Pontederiaceae	Leaf		Toxicity		Contaminated water	Stress	Field									4.736	0	0	0	0	0	0	0	0	0					0.442	2
Vitória et al. (2012) Brazilian Archives of Biology and Technology 54(5): 1059-1068	Fig. 2c	1	Eichhornia crassipes	Angiosperm monocot (Commelinoids)	Pontederiaceae	Leaf		Toxicity		Contaminated water	Stress	Field									3.08	0	0	0	0	0	0	0	0	0					0	0
Vitória et al. (2012) Brazilian Archives of Biology and Technology 54(5): 1059-1068	Fig. 2d	1	Eichhornia crassipes	Angiosperm monocot (Commelinoids)	Pontederiaceae	Leaf		Toxicity		Contaminated water	Stress	Field									3.288	0.023	5	4600	76.5498	0.699513	19545.8	0.594457	3465.96	0.105412	5.63935	116	221	47.5113	0	0	Alone	Yes	0	0
Vitória et al. (2012) Brazilian Archives of Biology and Technology 54(5): 1059-1068	Fig. 2d	2	Eichhornia crassipes	Angiosperm monocot (Commelinoids)	Pontederiaceae	Leaf		Toxicity		Contaminated water	Stress	Field									3.76	0.035	6	5833.33	86.2032	1.00661	30312.8	0.871809	4705.04	0.135319	6.44262	95	221	57.0136	0.283	3	Alone	Yes	0	0
Vitória et al. (2012) Brazilian Archives of Biology and Technology 54(5): 1059-1068	Fig. 2f	1	Eichhornia crassipes	Angiosperm monocot (Commelinoids)	Pontederiaceae	Leaf		Toxicity		Contaminated water	Stress	Field									3.4	0.003	1	3000	61.8195	0.102494	2447.17	0.0836066	554.362	0.0189396	4.41438	62	209	70.3349	0.473	2	Alone	Yes	0	0
Vitória et al. (2012) Brazilian Archives of Biology and Technology 54(5): 1059-1068	Fig. 2h	1	Eichhornia crassipes	Angiosperm monocot (Commelinoids)	Pontederiaceae	Leaf		Toxicity		Contaminated water	Stress	Field									6.701	0.017	4	4250	73.58	0.290053	14347.9	0.244802	2660.81	0.0453985	5.39229	88	220	60	0.84	4	Alone	Yes	0	0
Zhou et al. (2011) Biologia Plantarum 55(3): 493-498	Fig. 1	1	Kosteletzkya virginica	Angiosperm dicot (Eurosids II)	Malvaceae	Leaf		Waterlogging		Control	Control					64.8827	1.02817	3.3	0.311567	1.58466	101	0.556	2	278000	595.097	0.550495	545123	0.539725	11160.8	0.0110503	48.8427	34.2	175	80.4571	0	0	Alone	Not visible	0	0
Zhou et al. (2011) Biologia Plantarum 55(3): 493-498	Fig. 1	2	Kosteletzkya virginica	Angiosperm dicot (Eurosids II)	Malvaceae	Leaf		Waterlogging		Control	Control					64.8827	1.02817	3.3	0.311567	1.58466	41	1.035	3	345000	662.941	4.84687	1.01687e+06	4.76196	18659.4	0.0873814	54.4962	2.9	175	98.3429	19.646	1	Alone	Not visible	0	0
Zhou et al. (2011) Biologia Plantarum 55(3): 493-498	Fig. 1	3	Kosteletzkya virginica	Angiosperm dicot (Eurosids II)	Malvaceae	Leaf		Waterlogging		Control	Control					64.8827	1.02817	3.3	0.311567	1.58466	123	1.26	6	210000	517.219	1.61856	1.23156e+06	1.58203	29078.5	0.0373534	42.3531	8.9	175	94.9143	45.153	1	Alone	Not visible	0	0
Zhou et al. (2011) Biologia Plantarum 55(3): 493-498	Fig. 1	4	Kosteletzkya virginica	Angiosperm dicot (Eurosids II)	Malvaceae	Leaf		Waterlogging		Control	Control					64.8827	1.02817	3.3	0.311567	1.58466	160	1.94	5	388000	703.042	1.39346	1.908e+06	1.37047	32988.8	0.0236951	57.8379	2.9	175	98.3429	20.778	1	Alone	Not visible	0	0
Zhou et al. (2011) Biologia Plantarum 55(3): 493-498	Fig. 1	5	Kosteletzkya virginica	Angiosperm dicot (Eurosids II)	Malvaceae	Leaf		Waterlogging		Control	Control					64.8827	1.02817	3.3	0.311567	1.58466	63	0	0	0	0	0	0	0	0	0					0	0
Zhou et al. (2011) Biologia Plantarum 55(3): 493-498	Fig. 1	6	Kosteletzkya virginica	Angiosperm dicot (Eurosids II)	Malvaceae	Leaf		Waterlogging		Control	Control					64.8827	1.02817	3.3	0.311567	1.58466	87	1.42	3	473333	776.513	2.08187	1.39885e+06	2.05086	21870.6	0.0320646	63.9604	23.8	175	86.4	18.792	1	Alone	Not visible	o
Zhou et al. (2011) Biologia Plantarum 55(3): 493-498	Fig. 3	1	Kosteletzkya virginica	Angiosperm dicot (Eurosids II)	Malvaceae	Leaf		Waterlogging		10 days waterlogging	Stress					53.0257	1.63399	2.95	0.553896	3.08151	18.3	0.55	5	110000	374.336	3.00546	532781	2.91137	17498.8	0.095622	30.4467	40.3	247	83.6842	0	0	Alone	Not visible	0	0
Zhou et al. (2011) Biologia Plantarum 55(3): 493-498	Fig. 4	1	Kosteletzkya virginica	Angiosperm dicot (Eurosids II)	Malvaceae	Leaf		Waterlogging		10 days waterlogging	Stress					53.0257	1.63399	2.95	0.553896	3.08151	148	3.4	6	566667	849.628	3.28325	3.35386e+06	3.23869	47875.8	0.0462318	70.0532	91	226	59.7345	44.444	2	Alone	Not visible	0	0
Zhou et al. (2011) Biologia Plantarum 55(3): 493-498	Fig. 4	2	Kosteletzkya virginica	Angiosperm dicot (Eurosids II)	Malvaceae	Leaf		Waterlogging		10 days waterlogging	Stress					53.0257	1.63399	2.95	0.553896	3.08151	92	2.3	6	383333	698.801	2.5	2.26183e+06	2.45851	39346.7	0.0427682	57.4845	91	226	59.7345	0	0	Alone	Not visible	0	0
Zhou et al. (2011) Biologia Plantarum 55(3): 493-498	Fig. 4	3	Kosteletzkya virginica	Angiosperm dicot (Eurosids II)	Malvaceae	Leaf		Waterlogging		10 days waterlogging	Stress					53.0257	1.63399	2.95	0.553896	3.08151	95	4.3	5	860000	1046.68	5.66065	4.25301e+06	5.59879	49182.4	0.0647452	86.4741	97	226	57.0796	19.037	1	Alone	Not visible	0	0
Zhou et al. (2011) Biologia Plantarum 55(3): 493-498	Fig. 4	4	Kosteletzkya virginica	Angiosperm dicot (Eurosids II)	Malvaceae	Leaf		Waterlogging		10 days waterlogging	Stress					53.0257	1.63399	2.95	0.553896	3.08151	78	1.99	4	497500	796.089	2.71228	1.96112e+06	2.67291	29898.8	0.0407508	65.5917	81	226	64.1593	4.63	1	Alone	Not visible	0	0
Zhou et al. (2011) Biologia Plantarum 55(3): 493-498	Fig. 4	5	Kosteletzkya virginica	Angiosperm dicot (Eurosids II)	Malvaceae	Leaf		Waterlogging		10 days waterlogging	Stress					53.0257	1.63399	2.95	0.553896	3.08151	112	3.5	5	700000	944.309	3.60368	3.45743e+06	3.55984	44358.3	0.0456722	77.9432	79	226	65.0442	14.877	1	Alone	Not visible	0	0
Zhou et al. (2011) Biologia Plantarum 55(3): 493-498	Fig. 4	6	Kosteletzkya virginica	Angiosperm dicot (Eurosids II)	Malvaceae	Leaf		Waterlogging		10 days waterlogging	Stress					53.0257	1.63399	2.95	0.553896	3.08151	84	0.44	2	220000	529.391	0.52381	430302	0.512264	9922.26	0.0118122	43.3673	63	226	72.1239	0	0
Zhou et al. (2011) Biologia Plantarum 55(3): 493-498	Fig. 7	1	Kosteletzkya virginica	Angiosperm dicot (Eurosids II)	Malvaceae	Leaf		Waterlogging		30 days waterlogging	Stress					47.6367	2.1772	3.75	0.580586	4.57042	77.7	1.25	4	312500	630.943	1.64109	1.22696e+06	1.61084	23673	0.0310795	51.8298	41.6	180	76.8889	1.531	1	Alone	Yes	0	0
Zhou et al. (2011) Biologia Plantarum 55(3): 493-498	Fig. 7	2	Kosteletzkya virginica	Angiosperm dicot (Eurosids II)	Malvaceae	Leaf		Waterlogging		30 days waterlogging	Stress					47.6367	2.1772	3.75	0.580586	4.57042	33.6	1.85	6	308333	626.723	5.50595	1.81567e+06	5.40379	35270.8	0.104973	51.4781	29.6	180	83.5556	0	0	Alone	Yes	0	0
Zhou et al. (2011) Biologia Plantarum 55(3): 493-498	Fig. 7	3	Kosteletzkya virginica	Angiosperm dicot (Eurosids II)	Malvaceae	Leaf		Waterlogging		30 days waterlogging	Stress					47.6367	2.1772	3.75	0.580586	4.57042	77.6	3.7	6	616667	886.32	4.76804	3.65193e+06	4.7061	49950.7	0.0643694	73.1108	64.7	180	64.0556	0	0	Alone/Group	Yes	1	0
Zhou et al. (2011) Biologia Plantarum 55(3): 493-498	Fig. 7	4	Kosteletzkya virginica	Angiosperm dicot (Eurosids II)	Malvaceae	Leaf		Waterlogging		30 days waterlogging	Stress					47.6367	2.1772	3.75	0.580586	4.57042	50.7	2.65	4	662500	918.667	5.47532	2.61683e+06	5.40679	34519.9	0.0713236	75.8064	1.1	180	99.3889	2.301	1	Alone	Yes	0	0
Zhou et al. (2011) Biologia Plantarum 55(3): 493-498	Fig. 8	1	Kosteletzkya virginica	Angiosperm dicot (Eurosids II)	Malvaceae	Leaf		Waterlogging		30 days waterlogging	Stress					47.6367	2.1772	3.75	0.580586	4.57042	70.9	1.7	5	340000	658.119	2.39774	1.66999e+06	2.35542	30871.8	0.0435428	54.0944	54.5	227	75.9912	0	0	Alone	Not visible	0	0
Zhou et al. (2011) Biologia Plantarum 55(3): 493-498	Fig. 8	2	Kosteletzkya virginica	Angiosperm dicot (Eurosids II)	Malvaceae	Leaf		Waterlogging		30 days waterlogging	Stress					47.6367	2.1772	3.75	0.580586	4.57042	107	4.4	5	880000	1058.78	4.11215	4.35249e+06	4.06775	49752.7	0.0464978	87.4825	39.2	227	82.7313	0	0	Alone	Not visible	0	0
Zhou et al. (2011) Biologia Plantarum 55(3): 493-498	Fig. 8	3	Kosteletzkya virginica	Angiosperm dicot (Eurosids II)	Malvaceae	Leaf		Waterlogging		30 days waterlogging	Stress					47.6367	2.1772	3.75	0.580586	4.57042	80	4.2	2	2100000	1635.59	5.25	4.17137e+06	5.21421	30773.7	0.0384671	135.55	173	227	23.7885	0	0	Alone	Not visible	0	0
Zhou et al. (2011) Biologia Plantarum 55(3): 493-498	Fig. 8	4	Kosteletzkya virginica	Angiosperm dicot (Eurosids II)	Malvaceae	Leaf		Waterlogging		30 days waterlogging	Stress					47.6367	2.1772	3.75	0.580586	4.57042	99	5.2	4	1300000	1286.88	5.25253	5.15425e+06	5.20631	48401.1	0.04889	106.49	64.5	227	71.5859	0	0	Alone	Not visible	0	0
Zhou et al. (2011) Biologia Plantarum 55(3): 493-498	Fig. 8	5	Kosteletzkya virginica	Angiosperm dicot (Eurosids II)	Malvaceae	Leaf		Waterlogging		30 days waterlogging	Stress					47.6367	2.1772	3.75	0.580586	4.57042	126	0.94	3	313333	631.784	0.746032	922700	0.732302	17778.5	0.0141099	51.8998	53.2	227	76.5639	0	0	Alone	Not visible	0	0
Zhou et al. (2011) Biologia Plantarum 55(3): 493-498	Fig. 8	6	Kosteletzkya virginica	Angiosperm dicot (Eurosids II)	Malvaceae	Leaf		Waterlogging		30 days waterlogging	Stress					47.6367	2.1772	3.75	0.580586	4.57042	98	3.9	4	975000	1114.47	3.97959	3.86009e+06	3.93886	41901.4	0.0427566	92.123	81.9	227	63.9207	0	0	Alone	Not visible	0	0
Zhou et al. (2011) Biologia Plantarum 55(3): 493-498	Fig. 8	7	Kosteletzkya virginica	Angiosperm dicot (Eurosids II)	Malvaceae	Leaf		Waterlogging		30 days waterlogging	Stress					47.6367	2.1772	3.75	0.580586	4.57042	93	1.8	3	600000	874.26	1.93548	1.77628e+06	1.90998	24634.4	0.0264886	72.1059	2.5	227	98.8987	0	0	Alone	Not visible	0	0
Zhou et al. (2011) Biologia Plantarum 55(3): 493-498	Fig. 17	1	Kosteletzkya virginica	Angiosperm dicot (Eurosids II)	Malvaceae	Leaf		Waterlogging		20 days waterlogging	Stress					48.9493	1.54639	3.8	0.406944	3.15916												27	179	84.9162			Alone	Not visible	0	0
Zhou et al. (2011) Biologia Plantarum 55(3): 493-498	Fig. 17	2	Kosteletzkya virginica	Angiosperm dicot (Eurosids II)	Malvaceae	Leaf		Waterlogging		20 days waterlogging	Stress					48.9493	1.54639	3.8	0.406944	3.15916	37.9	0.6	10	60000	276.465	1.6603	574532	1.58983	25773.6	0.0713199	22.2915	19.6	179	89.0503	1.762	1	Alone	Not visible	0	0
Salem-Fnayou et al. (2011) Microscopy Research and Technique 74: 756-762	Fig. 6	1	Vitis vinifera	Angiosperm dicot (Core Eudicots)	Vitaceae	Leaf	center	Temperature		Control	Control	Greenhouse	125	24	16						5.483	2.508	5	501600	799.363	49.0131	2.47175e+06	48.3047	37527.8	0.733395	65.8645	81.3	254.7	68.0801	0.366	1	Alone/Group	Yes	1	0
Salem-Fnayou et al. (2011) Microscopy Research and Technique 74: 756-762	Fig. 7	1	Vitis vinifera	Angiosperm dicot (Core Eudicots)	Vitaceae	Leaf	center	Temperature		Heat	Stress	Greenhouse	125	36	16						14.495	1.268	5	253600	568.381	8.74784	1.242e+06	8.56849	26643	0.183808	46.6164	130	254.7	48.9596	0	0	Alone/Group	Yes	1	0
Salem-Fnayou et al. (2011) Microscopy Research and Technique 74: 756-762	Fig. 7	2	Vitis vinifera	Angiosperm dicot (Core Eudicots)	Vitaceae	Leaf	center	Temperature		Heat	Stress	Greenhouse	125	36	16						14.356	0.546	2	273000	589.721	3.80329	535219	3.72819	11059.5	0.0770372	48.3947	188	254.7	26.1877	0	0	Alone	Yes	0	0
Salem-Fnayou et al. (2011) Microscopy Research and Technique 74: 756-762	Fig. 8	1	Vitis vinifera	Angiosperm dicot (Core Eudicots)	Vitaceae	Leaf	center	Temperature		Heat	Stress	Greenhouse	125	36	16						15.4	2.21	5	442000	750.371	14.5356	2.17591e+06	14.3114	35219.1	0.231644	61.782	130.7	241.1	45.7901	0.196	1	Alone/Group	Not visible	1	0
Salem-Fnayou et al. (2011) Microscopy Research and Technique 74: 756-762	Fig. 8	2	Vitis vinifera	Angiosperm dicot (Core Eudicots)	Vitaceae	Leaf	center	Temperature		Heat	Stress	Greenhouse	125	36	16						13.8	0.665	2	332500	650.82	4.81884	653128	4.73281	12211.2	0.0884866	53.4862	130.7	241.1	45.7901	0	0	Alone	Yes	0	0
Salem-Fnayou et al. (2011) Microscopy Research and Technique 74: 756-762	Fig. 8	3	Vitis vinifera	Angiosperm dicot (Core Eudicots)	Vitaceae	Leaf	center	Temperature		Heat	Stress	Greenhouse	125	36	16						11.8	2.364	6	394000	708.457	20.0339	2.32531e+06	19.706	39892.7	0.338074	58.2891	143.1	241.1	40.647	0	0	Alone	Yes	0	0
Pinto et al. (2011) Trees 25: 383-392	Fig. 3b	1	Eucalyptus globulus	Angiosperm dicot (Eurosids II)	Myrtaceae	Leaf		Light intensity		Control (0h)	Control	Growth chamber	480	24	16	6.5		2.3			5.527	0.026	4	6500	90.9959	0.470418	22695.9	0.410636	3317.38	0.0600213	6.84152	63.2	191.7	67.0318	0	0	Alone	Yes	0	0
Pinto et al. (2011) Trees 25: 383-392	Fig. 3c	1	Eucalyptus globulus	Angiosperm dicot (Eurosids II)	Myrtaceae	Leaf		Light intensity		Control (0h)	Control	Growth chamber	480	24	16						5.167	0.014	7	2000	50.4754	0.287415	10875	0.22326	3132.13	0.0643015	3.47208	49.9	202.7	75.3823	0.296	3	Alone/Group	Yes	1	0
Pinto et al. (2011) Trees 25: 383-392	Fig. 3f	1	Eucalyptus globulus	Angiosperm dicot (Eurosids II)	Myrtaceae	Leaf		Light intensity		Acclimation 3h	Stress	Growth chamber	480	24	16	6.6		2.7			7.224	0.002	1	2000	50.4754	0.0276855	1553.57	0.0215057	447.447	0.00619389	3.47208	118.1	208.1	43.2484	0	0	Alone	Yes	0	0
Pinto et al. (2011) Trees 25: 383-392	Fig. 3i	1	Eucalyptus globulus	Angiosperm dicot (Eurosids II)	Myrtaceae	Leaf		Light intensity		Acclimation 3d	Stress	Growth chamber	480	24	16	18.2		8.3			19	0.035	8	4375	74.6542	0.184211	29615.2	0.15587	5402.61	0.0284348	5.48165	38.8	218	82.2018	0	0	Alone/Group	Yes	2	0
Pinto et al. (2011) Trees 25: 383-392	Fig. 3j	1	Eucalyptus globulus	Angiosperm dicot (Eurosids II)	Myrtaceae	Leaf		Light intensity		Acclimation 3d	Stress	Growth chamber	480	24	16						12.1	0.048	5	9600	110.586	0.396694	42954.6	0.354996	5069.89	0.0418999	8.47248	53	216.5	75.5196	0	0	Alone	Yes	0	0
Pinto et al. (2011) Trees 25: 383-392	Fig. 4b	1	Eucalyptus globulus	Angiosperm dicot (Eurosids II)	Myrtaceae	Leaf		Light intensity		Acclimation 1week	Stress	Growth chamber	480	24	16	7.3		7			6.7	0.031	4	7750	99.361	0.462687	27383.1	0.408702	3632.73	0.0542199	7.53787	35.8	207.3	82.7303	0	0	Alone/Group	Yes	1	0
Pinto et al. (2011) Trees 25: 383-392	Fig. 4c	1	Eucalyptus globulus	Angiosperm dicot (Eurosids II)	Myrtaceae	Leaf		Light intensity		Acclimation 1week	Stress	Growth chamber	480	24	16						9.16	0.094	11	8545.45	104.336	1.04899	83542.1	0.932286	10505.8	0.117239	7.95204	56	215	73.9535	0.199	1	Alone/Group	Yes	2	0
Pinto et al. (2011) Trees 25: 383-392	Fig. 4e		Eucalyptus globulus	Angiosperm dicot (Eurosids II)	Myrtaceae	Leaf		Light intensity		Acclimation 2 weeks	Stress	Growth chamber	480	24	16	5		3			5.215	0.018	4	4500	75.7132	0.437956	15267.9	0.371483	2741.23	0.0666966	5.56975	91.9	210	56.2381	1.105	3	Alone/Group	Yes	2	0
Pinto et al. (2011) Trees 25: 383-392	Fig. 4g	1	Eucalyptus globulus	Angiosperm dicot (Eurosids II)	Myrtaceae	Leaf		Light intensity		Acclimation 4 weeks (1month)	Stress	Growth chamber	480	24	16	6.8		1.3			6.521	0.024	4	6000	87.426	0.629096	20829.4	0.545988	3182.79	0.0834284	6.54439	63.4	235	73.0213	2.706	3	Alone	Yes	0	0
Pinto et al. (2011) Trees 25: 383-392	Fig. 4i	1	Eucalyptus globulus	Angiosperm dicot (Eurosids II)	Myrtaceae	Leaf		Light intensity		Acclimation 12 weeks (3months)	Stress	Growth chamber	480	24	16	5.6		4.5			5.143	0.014	5	2800	59.7234	0.272215	11334.1	0.220379	2673.03	0.0519742	4.24017	83.7	230	63.6087	0	0	Alone	Yes	0	0
Serenko et al. (2011) Biochemistry (Moscow) Supplement Series A Membrane and Cell Biology 5(2): 186-193	Fig. 1a	1	Solanum lycopersicum	Angiosperm dicot (Euasterids I)	Solanaceae	Leaf	stomatal cells	Mutant		Control (WT)	Control	Growth chamber									6.351	0.216	11	19636.4	158.16	4.28571	200024	3.96873	16085.8	0.319163	12.4348	66.7	212.9	68.6707	1.311	2	Alone/Group	Yes	3	0
Serenko et al. (2011) Biochemistry (Moscow) Supplement Series A Membrane and Cell Biology 5(2): 186-193	Fig. 1c	1	Solanum lycopersicum	Angiosperm dicot (Euasterids I)	Solanaceae	Leaf	stomatal cells	Mutant		Line 8 gen FeSOD1 transformado (increased ascorbate peroxidase activity+increased SOD activity)	Stress	Growth chamber									4.666	0	0	0	0	0	0	0	0	0					1.544	4
Serenko et al. (2011) Biochemistry (Moscow) Supplement Series A Membrane and Cell Biology 5(2): 186-193	Fig. 1e	1	Solanum lycopersicum	Angiosperm dicot (Euasterids I)	Solanaceae	Leaf	stomatal cells	Mutant		Line 6 gen FeSOD1 transformado (increased SOD activity only, reduced growth rate and altered leaves)	Stress	Growth chamber									7.498	0.131	8	16375	144.429	2.77719	120403	2.55254	10663.6	0.226066	11.2911	79.2	220.1	64.0164	2.781	4	Alone/Group	Yes	3	0
Serenko et al. (2011) Biochemistry (Moscow) Supplement Series A Membrane and Cell Biology 5(2): 186-193	Fig. 1b	1	Solanum lycopersicum	Angiosperm dicot (Euasterids I)	Solanaceae	Leaf	xylem cells	Mutant		Control (WT)	Control	Growth chamber									3.454	0.076	2	38000	220.017	2.20035	71948	2.08304	4090.69	0.118433	17.5882	47.8	207.6	76.975	0	0	Alone	Yes	0	0
Serenko et al. (2011) Biochemistry (Moscow) Supplement Series A Membrane and Cell Biology 5(2): 186-193	Fig. 1d	1	Solanum lycopersicum	Angiosperm dicot (Euasterids I)	Solanaceae	Leaf	xylem cells	Mutant		Line 8 gen FeSOD1 transformado (increased ascorbate peroxidase activity+increased SOD activity)	Stress	Growth chamber									2.266	0.016	3	5333.33	82.4261	0.70609	13762.4	0.607345	2245.72	0.0991052	6.12828	87.5	205.2	57.3587	0	0	Alone	Yes	0	0
Serenko et al. (2011) Biochemistry (Moscow) Supplement Series A Membrane and Cell Biology 5(2): 186-193	Fig. 1f	1	Solanum lycopersicum	Angiosperm dicot (Euasterids I)	Solanaceae	Leaf	xylem cells	Mutant		Line 6 gen FeSOD1 transformado (increased SOD activity only, reduced growth rate and altered leaves)	Stress	Growth chamber										0.019	1	19000	155.576	#REF!	17571.7		1438		12.2196	25.5	222.3	88.529	0	0	Alone	Yes	0	0
Serenko et al. (2011) Biochemistry (Moscow) Supplement Series A Membrane and Cell Biology 5(2): 186-193	Fig. 4a	1	Solanum lycopersicum	Angiosperm dicot (Euasterids I)	Solanaceae	Leaf	spongy monthophyll	Mutant		Control (WT)	Control	Growth chamber									4.7	0.102	5	20400	161.206	3.5429	94596.7	3.28575	7455.28	0.258954	12.6885	77.5	197.9	60.8388	1.821	1	Alone	Yes	0	0
Serenko et al. (2011) Biochemistry (Moscow) Supplement Series A Membrane and Cell Biology 5(2): 186-193	Fig. 4c	1	Solanum lycopersicum	Angiosperm dicot (Euasterids I)	Solanaceae	Leaf	spongy monthophyll	Mutant		Line 8 gen FeSOD1 transformado (increased ascorbate peroxidase activity+increased SOD activity)	Stress	Growth chamber									2.007	0.009	5	1800	47.8852	0.457782	6889.42	0.350428	2115.17	0.107588	3.25714	41.3	210	80.3333	0.041	1	Alone	Yes	0	0
Serenko et al. (2011) Biochemistry (Moscow) Supplement Series A Membrane and Cell Biology 5(2): 186-193	Fig. 4e	1	Solanum lycopersicum	Angiosperm dicot (Euasterids I)	Solanaceae	Leaf	spongy monthophyll	Mutant		Line 6 gen FeSOD1 transformado (increased SOD activity only, reduced growth rate and altered leaves)	Stress	Growth chamber									4.1	0.248	2	124000	397.444	8.44687	240691	8.19793	7435.11	0.25324	32.3722	58.5	197.7	70.4097	1.164	2	Alone	Yes	0	0
Serenko et al. (2011) Biochemistry (Moscow) Supplement Series A Membrane and Cell Biology 5(2): 186-193	Fig. 4b	1	Solanum lycopersicum	Angiosperm dicot (Euasterids I)	Solanaceae	Leaf	xylem cells	Mutant		Control (WT)	Control	Growth chamber									3.958	0.027	2	13500	131.139	0.894632	24598.4	0.815056	2415.37	0.0800321	10.1841	58.3	194.7	70.0565	0.94	1	Alone	Yes	0	0
Serenko et al. (2011) Biochemistry (Moscow) Supplement Series A Membrane and Cell Biology 5(2): 186-193	Fig. 4d	1	Solanum lycopersicum	Angiosperm dicot (Euasterids I)	Solanaceae	Leaf	xylem cells	Mutant		Line 8 gen FeSOD1 transformado (increased ascorbate peroxidase activity+increased SOD activity)	Stress	Growth chamber									5.65	0.021	3	7000	94.4309	0.371681	18425.5	0.326116	2585.15	0.0457549	7.12745	39.2	205.9	80.9616	0	0	Alone	Yes	0	0
Serenko et al. (2011) Biochemistry (Moscow) Supplement Series A Membrane and Cell Biology 5(2): 186-193	Fig. 4f	1	Solanum lycopersicum	Angiosperm dicot (Euasterids I)	Solanaceae	Leaf	xylem cells	Mutant		Line 6 gen FeSOD1 transformado (increased SOD activity only, reduced growth rate and altered leaves)	Stress	Growth chamber									3.933	0.374	3	124667	398.511	12.6952	363008	12.3221	11182.8	0.379594	32.4611	68	190.9	64.3793	0.987	2	Alone	Yes	0	0
Lucinski et al. (2011) Plant Physiology and Biochemistry 49: 311-320	Fig. 5c	1	Arabidopsis thaliana	Angiosperm dicot (Eurosids II)	Brassicaceae	Leaf		Mutant		Control (WT)	Control	Growth chamber	110	22	16		3e-05				5.67	0.19	16	11875	122.993	3.35097	172002	3.03355	18094.6	0.319129	9.5057	97.1	232.3	58.2006	0	0	Alone/Group	Yes	4	0
Lucinski et al. (2011) Plant Physiology and Biochemistry 49: 311-320	Fig. 5c	2	Arabidopsis thaliana	Angiosperm dicot (Eurosids II)	Brassicaceae	Leaf		Mutant		deg5 (Mutant fhigh de una proteasa unida perifericamente al lumen de los tilacoides)	Stress	Growth chamber	110	22	16		4e-06				5.68	0.013	1	13000	128.688	0.292595	11822	0.266082	1184.58	0.0266617	9.97994	52.9	194	72.732	1.237	6	Alone	Yes	0	0
Oliveira et al. (2011) Plant Science 180: 489-495	Fig. 3a	1	Aspidosperma australe	Angiosperm dicot (Euasterids I)	Apocynaceae	Leaf		Pathogens		Control	Control	Field									2.7	0	0	0	0	0	0	0	0	0					0.071	1
Oliveira et al. (2011) Plant Science 180: 489-495	Fig. 3c	1	Aspidosperma australe	Angiosperm dicot (Euasterids I)	Apocynaceae	Leaf		Pathogens		Gall	Stress	Field									7.9	0.224	10	22400	168.923	3.20687	208476	2.98463	15637.9	0.223879	13.3314	195	243	19.7531	0.915	1	Alone/Group	Not visible	1	0
Oliveira et al. (2011) Plant Science 180: 489-495	Fig. 3c	2	Aspidosperma australe	Angiosperm dicot (Euasterids I)	Apocynaceae	Leaf		Pathogens		Gall	Stress	Field									2.05	0.335	9	37222.2	217.754	18.948	316955	17.9273	18216.1	1.03032	17.3997	203	243	16.4609	0.282	1	Alone/Group	Not visible	2	0
Oliveira et al. (2011) Plant Science 180: 489-495	Fig. 4a	1	Aspidosperma spruceanum	Angiosperm dicot (Euasterids I)	Apocynaceae	Leaf		Pathogens		Control	Control	Field									5.521	0.034	2	17000	147.16	0.824242	31300	0.758787	2717.36	0.0658753	11.5185	71.9	168	57.2024	1.396	1	Alone/Group	Yes	1	0
Oliveira et al. (2011) Plant Science 180: 489-495	Fig. 4c	1	Aspidosperma spruceanum	Angiosperm dicot (Euasterids I)	Apocynaceae	Leaf		Pathogens		Gall	Stress	Field									4.7	0.255	12	21250	164.53	6.02694	236861	5.59823	18268.6	0.431781	12.9655	55.9	241	76.805	0.469	2	Alone/Group	Yes	3	0
Valtaud et al. (2011) Australian Journal of Grape and Wine Research 17: 101-110	Fig. 3f	1	Vitis vinifera	Angiosperm dicot (Core Eudicots)	Vitaceae	Leaf		Pathogens		Control	Control	Field									8	1.211	3	403667	717.095	16.1059	1.19143e+06	15.8455	20190.6	0.268528	59.009	191.1	213	10.2817	0.481	1	Alone	Not visible	0	0
Valtaud et al. (2011) Australian Journal of Grape and Wine Research 17: 101-110	Fig. 3f	2	Vitis vinifera	Angiosperm dicot (Core Eudicots)	Vitaceae	Leaf		Pathogens		Control	Control	Field									5.7	1.48	3	493333	792.748	28.2173	1.45842e+06	27.806	22329.7	0.425732	65.3133	180.1	213	15.446	0.455	1	Alone	Not visible	0	0
Valtaud et al. (2011) Australian Journal of Grape and Wine Research 17: 101-110	Fig. 3f	3	Vitis vinifera	Angiosperm dicot (Core Eudicots)	Vitaceae	Leaf		Pathogens		Control	Control	Field									6.9	1	2	500000	798.087	14.4928	985522	14.2829	14987.1	0.217204	65.7582	198	213	7.04225	0	0	Alone	Not visible	0	0
Valtaud et al. (2011) Australian Journal of Grape and Wine Research 17: 101-110	Fig. 3j	1	Vitis vinifera	Angiosperm dicot (Core Eudicots)	Vitaceae	Leaf		Pathogens		Pathogen (Xilematic fungi)	Stress	Field									3.1	0.725	2	362500	679.546	26.8022	712617	26.3444	12752.6	0.471447	55.88	182.5	220	17.0455	0.395	1	Alone	Not visible	0	0
Valtaud et al. (2011) Australian Journal of Grape and Wine Research 17: 101-110	Fig. 3j	2	Vitis vinifera	Angiosperm dicot (Core Eudicots)	Vitaceae	Leaf		Pathogens		Pathogen (Xilematic fungi)	Stress	Field									3.19	1.009	5	201800	507.021	36.01	985763	35.1807	23751.5	0.847661	41.5032	165	220	25	0.388	1	Alone	Not visible	0	0
Valtaud et al. (2011) Australian Journal of Grape and Wine Research 17: 101-110	Fig. 3j	3	Vitis vinifera	Angiosperm dicot (Core Eudicots)	Vitaceae	Leaf		Pathogens		Pathogen (Xilematic fungi)	Stress	Field									3.6	1.023	4	255750	570.786	43.7179	1.00212e+06	42.8255	21405.1	0.914746	46.8168	151.5	220	31.1364	1.26	1	Alone	Not visible	0	0
Valtaud et al. (2011) Australian Journal of Grape and Wine Research 17: 101-110	Fig. 5a	1	Vitis vinifera	Angiosperm dicot (Core Eudicots)	Vitaceae	Leaf		Pathogens		Control	Control	Field									12.2	1.205	3	401667	715.316	22.2079	1.18547e+06	21.848	20140.3	0.371182	58.8607	163	221	26.2443	6.774	1	Alone	Yes	0	0
Valtaud et al. (2011) Australian Journal of Grape and Wine Research 17: 101-110	Fig. 5d	1	Vitis vinifera	Angiosperm dicot (Core Eudicots)	Vitaceae	Leaf		Pathogens		Pathogen (Xilematic fungi)	Stress	Field									7.3	1.331	1	1331000	1302.13	29.803	1.31943e+06	29.544	12244	0.274161	107.761	148.5	222	33.1081	2.834	1	Alone	Yes	0	0
Astakhova et al. (2011) Russian Journal of Plant Physiology 58(1): 18-23	Fig. 1	1	Solanum tuberosum	Angiosperm dicot (Euasterids I)	Solanaceae	Leaf		Mutant		Control (WT)	Control	Growth chamber	100	24	16						30	0.085	7	12142.9	124.373	0.46048	77035.9	0.417335	8007.4	0.0433794	9.62058	63.3	112	43.4821	11.541	2	Alone	Yes	0	0
Astakhova et al. (2011) Russian Journal of Plant Physiology 58(1): 18-23	Fig. 1	1	Solanum tuberosum	Angiosperm dicot (Euasterids I)	Solanaceae	Leaf		Mutant		desA licBM3	Stress	Growth chamber	100	24	16						29.2	0.226	7	32285.7	202.801	0.920008	212934	0.866817	13181.6	0.0536601	16.1538	42.1	117.3	64.1091	4.635	2	Alone	Yes	0	0
Zhang et al. (2011) Journal of Experimental Botany 62(2): 675-686	Fig. 6a	1	Populus cathayana	Angiosperm dicot (Eurosids I)	Salicaceae	Leaf		Temperature	Sex	Control (25ºC) Male	Control	Growth chamber	120	25	12						2.218	0.011	5	2200	52.9391	0.501367	8652.28	0.394361	2353.33	0.107262	3.67661	78.4	224	65	0.024	1	Alone	Not visible	0	0
Zhang et al. (2011) Journal of Experimental Botany 62(2): 675-686	Fig. 6a	2	Populus cathayana	Angiosperm dicot (Eurosids I)	Salicaceae	Leaf		Temperature	Sex	Control (25ºC) Male	Control	Growth chamber	120	25	12						2.324	0.005	2	2500	56.4333	0.215146	3995.35	0.171917	1007.2	0.0433389	3.96681	58.7	224	73.7946	0	0	Alone	Not visible	0	0
Zhang et al. (2011) Journal of Experimental Botany 62(2): 675-686	Fig. 6a	3	Populus cathayana	Angiosperm dicot (Eurosids I)	Salicaceae	Leaf		Temperature	Sex	Control (25ºC) Male	Control	Growth chamber	120	25	12						2.24	0.015	4	3750	69.1164	0.680581	12515.1	0.567836	2492.53	0.113091	5.02104	61.1	224	72.7232	0.036	2	Alone	Not visible	0	0
Zhang et al. (2011) Journal of Experimental Botany 62(2): 675-686	Fig. 6a	4	Populus cathayana	Angiosperm dicot (Eurosids I)	Salicaceae	Leaf		Temperature	Sex	Control (25ºC) Male	Control	Growth chamber	120	25	12						1.616	0.005	2	2500	56.4333	0.311526	3995.35	0.248932	1007.2	0.0627536	3.96681	92.9	224	58.5268	0.011	1	Alone	Not visible	0	0
Zhang et al. (2011) Journal of Experimental Botany 62(2): 675-686	Fig. 6b	1	Populus cathayana	Angiosperm dicot (Eurosids I)	Salicaceae	Leaf		Temperature	Sex	Control (25ºC) Female	Control	Growth chamber	120	25	12						1.727	0.008	3	2666.67	58.284	0.494438	6440.95	0.398081	1563.12	0.0966083	4.12057	83.4	235	64.5106	0.109	1	Alone	Not visible	0	0
Zhang et al. (2011) Journal of Experimental Botany 62(2): 675-686	Fig. 6b	2	Populus cathayana	Angiosperm dicot (Eurosids I)	Salicaceae	Leaf		Temperature	Sex	Control (25ºC) Female	Control	Growth chamber	120	25	12						2.173	0	0	0	0	0	0	0	0	0			235		0	0	Alone	Not visible	0	0
Zhang et al. (2011) Journal of Experimental Botany 62(2): 675-686	Fig. 6b	3	Populus cathayana	Angiosperm dicot (Eurosids I)	Salicaceae	Leaf		Temperature	Sex	Control (25ºC) Female	Control	Growth chamber	120	25	12						3.253	0.014	3	4666.67	77.1025	0.430372	11911.9	0.366183	2095.2	0.0644084	5.68533	96	235	59.1489	0	0	Alone	Not visible	0	0
Zhang et al. (2011) Journal of Experimental Botany 62(2): 675-686	Fig. 6c	1	Populus cathayana	Angiosperm dicot (Eurosids I)	Salicaceae	Leaf		Temperature	Sex	15ºC Male	Stress	Growth chamber	120	25	12						3.546	0.021	9	2333.33	54.5197	0.63101	16640.6	0.500019	4370.07	0.131312	3.80787	73.6	227	67.5771	0.218	3	Alone/Group	Not visible	1	0
Zhang et al. (2011) Journal of Experimental Botany 62(2): 675-686	Fig. 6c	2	Populus cathayana	Angiosperm dicot (Eurosids I)	Salicaceae	Leaf		Temperature	Sex	15ºC Male	Stress	Growth chamber	120	25	12						1.518	0.006	2	3000	61.8195	0.395257	4894.33	0.32242	1108.72	0.0730385	4.41438	68	227	70.0441	0	0	Alone	Not visible	0	0
Zhang et al. (2011) Journal of Experimental Botany 62(2): 675-686	Fig. 6c	3	Populus cathayana	Angiosperm dicot (Eurosids I)	Salicaceae	Leaf		Temperature	Sex	15ºC Male	Stress	Growth chamber	120	25	12						3.28	0.024	7	3428.57	66.0879	0.742574	19850.1	0.614174	4162.13	0.128779	4.76921	64.8	227	71.4537	0.048	1	Alone	Not visible	0	0
Zhang et al. (2011) Journal of Experimental Botany 62(2): 675-686	Fig. 6c	4	Populus cathayana	Angiosperm dicot (Eurosids I)	Salicaceae	Leaf		Temperature	Sex	15ºC Male	Stress	Growth chamber	120	25	12						3.327	0.031	12	2583.33	57.3661	0.96423	24867.1	0.773472	6148.68	0.19125	4.0443	97	227	57.2687	0.112	2	Alone/Group	Not visible	1	0
Zhang et al. (2011) Journal of Experimental Botany 62(2): 675-686	Fig. 6d	1	Populus cathayana	Angiosperm dicot (Eurosids I)	Salicaceae	Leaf		Temperature	Sex	15ºC Female	Stress	Growth chamber	120	25	12						1.235	0.006	2	3000	61.8195	0.48583	4894.33	0.396302	1108.72	0.0897753	4.41438	58.5	235	75.1064	0	0	Alone	Yes	0	0
Zhang et al. (2011) Journal of Experimental Botany 62(2): 675-686	Fig. 6d	2	Populus cathayana	Angiosperm dicot (Eurosids I)	Salicaceae	Leaf		Temperature	Sex	15ºC Female	Stress	Growth chamber	120	25	12						2.603	0.029	10	2900	60.7805	1.13725	23569.1	0.924278	5445.7	0.213557	4.32802	53.2	235	77.3617	0.053	1	Alone	Yes	0	0
Zhang et al. (2011) Journal of Experimental Botany 62(2): 675-686	Fig. 6d	3	Populus cathayana	Angiosperm dicot (Eurosids I)	Salicaceae	Leaf		Temperature	Sex	15ºC Female	Stress	Growth chamber	120	25	12						2.78	0.026	10	2600	57.5509	0.985222	20871.9	0.790903	5141.31	0.19482	4.05965	63	235	73.1915	0.141	2	Alone	Yes	0	0
Zhang et al. (2011) Journal of Experimental Botany 62(2): 675-686	Fig. 6e	1	Populus cathayana	Angiosperm dicot (Eurosids I)	Salicaceae	Leaf		Temperature	Sex	4ºC Male	Stress	Growth chamber	120	25	12						4.571	0.013	7	1857.14	48.6394	0.289275	9995.63	0.222422	3010.99	0.0670003	3.31971	83	244	65.9836	0.077	2	Alone/Group	Not visible	1	0
Zhang et al. (2011) Journal of Experimental Botany 62(2): 675-686	Fig. 6e	2	Populus cathayana	Angiosperm dicot (Eurosids I)	Salicaceae	Leaf		Temperature	Sex	4ºC Male	Stress	Growth chamber	120	25	12						2.617	0.018	8	2250	53.5373	0.736196	14198.7	0.580726	3810.43	0.155846	3.72628	96	244	60.6557	0.172	2	Alone/Group	Not visible	1	0
Zhang et al. (2011) Journal of Experimental Botany 62(2): 675-686	Fig. 6e	3	Populus cathayana	Angiosperm dicot (Eurosids I)	Salicaceae	Leaf		Temperature	Sex	4ºC Male	Stress	Growth chamber	120	25	12						4.165	0.043	20	2150	52.3341	1.12389	33722.6	0.881407	9299.27	0.243055	3.62637	95	244	61.0656	0.339	4	Alone/Group	Not visible	3	0
Zhang et al. (2011) Journal of Experimental Botany 62(2): 675-686	Fig. 6e	4	Populus cathayana	Angiosperm dicot (Eurosids I)	Salicaceae	Leaf		Temperature	Sex	4ºC Male	Stress	Growth chamber	120	25	12						3.166	0.004	2	2000	50.4754	0.135044	3107.15	0.1049	894.893	0.0302125	3.47208	97	244	60.2459	0.204	3	Alone/Group	Not visible	2	0
Zhang et al. (2011) Journal of Experimental Botany 62(2): 675-686	Fig. 6f	1	Populus cathayana	Angiosperm dicot (Eurosids I)	Salicaceae	Leaf		Temperature	Sex	4ºC Female	Stress	Growth chamber	120	25	12						2.209	0.01	7	1428.57	42.6595	0.452694	7388.61	0.334478	2616.48	0.118446	2.82387	73.4	219	66.484	0	0	Alone/Group	Not visible	1	0
Zhang et al. (2011) Journal of Experimental Botany 62(2): 675-686	Fig. 6f	2	Populus cathayana	Angiosperm dicot (Eurosids I)	Salicaceae	Leaf		Temperature	Sex	4ºC Female	Stress	Growth chamber	120	25	12						1.752	0.022	17	1294.12	40.6024	1.40127	15986.5	1.01825	6024.72	0.38374	2.65348	65	219	70.3196	0.182	1	Alone/Group	Not visible	2	0
Zhang et al. (2011) Journal of Experimental Botany 62(2): 675-686	Fig. 6f	3	Populus cathayana	Angiosperm dicot (Eurosids I)	Salicaceae	Leaf		Temperature	Sex	4ºC Female	Stress	Growth chamber	120	25	12						2.725	0.008	3	2666.67	58.284	1.62272	6440.95	1.30648	1563.12	0.317063	4.12057	69	219	68.4932	2.232	3	Alone	Not visible	0	0
Zhang et al. (2011) Journal of Experimental Botany 62(2): 675-686	Fig. 6f	4	Populus cathayana	Angiosperm dicot (Eurosids I)	Salicaceae	Leaf		Temperature	Sex	4ºC Female	Stress	Growth chamber	120	25	12						1.733	0.005	2	2500	56.4333	0.432152	3995.35	0.34532	1007.2	0.0870523	3.96681	69.3	219	68.3562	0.576	1	Alone	Not visible	0	0
Zhang et al. (2010) Photosynthesis Research 105: 123-134	Fig. 6a	1	Arabidopsis thaliana gl1 (glabrous mutant of Arabidopsis ecotype Columbia-0)	Angiosperm dicot (Eurosids II)	Brassicaceae	Leaf		Temperature		Control (30min 23ºC)	Control	Growth chamber	100	21	10	10		10			10.749	0.052	7	7428.57	97.2787	0.519792	45806.6	0.457883	6219.91	0.0621742	7.36451	111	250	55.6	0.745	1	Alone/Group	Yes	1	0
Zhang et al. (2010) Photosynthesis Research 105: 123-134	Fig. 6b	1	Arabidopsis thaliana gl1 (glabrous mutant of Arabidopsis ecotype Columbia-0)	Angiosperm dicot (Eurosids II)	Brassicaceae	Leaf		Temperature		Heat (30min 40ºC)	Stress	Growth chamber	100	21	10	13.5		16			17.8	0.243	31	7838.71	99.9281	1.60216	214804	1.41626	28319.4	0.186717	7.58508	134	255	47.451	2.633	3	Alone/Group	Yes	2	0
Zhang et al. (2010) Photosynthesis Research 105: 123-134	Fig. 6c	1	Arabidopsis thaliana gl1 (glabrous mutant of Arabidopsis ecotype Columbia-0)	Angiosperm dicot (Eurosids II)	Brassicaceae	Leaf		Temperature		Recovery (30min 23ºC)	Stress	Growth chamber	100	21	10	13.5		11			9.869	0.115	16	7187.5	95.6873	1.31881	101082	1.15919	13976.9	0.160286	7.23203	128	250	48.8	1.149	2	Alone/Group	Yes	1	0
Zellnig et al. (2010) Protoplasma 243: 129-136	Fig. 1b	1	Picea abies	Gymnosperm	Pinaceae	Leaf 1-year needle	center	Drought		Control (-1,6MPa)	Control	Growth chamber	900	16	12	59.5					9.004	0.093	12	7750	99.361	1.35628	82149.2	1.19803	10898.2	0.158935	7.53787	38.6	196	80.3061	2.147	1	Alone/Group	Yes	3	1
Zellnig et al. (2010) Protoplasma 243: 129-136	Fig. 1b	2	Picea abies	Gymnosperm	Pinaceae	Leaf 1-year needle	center	Drought		Control (-1,6MPa)	Control	Growth chamber	900	16	12	59.5					11.13	0.164	26	6307.69	89.6397	1.4735	142853	1.28349	21230.6	0.190751	6.72863	54.5	196	72.1939	0	0	Alone/Group	Yes	5	0
Zellnig et al. (2010) Protoplasma 243: 129-136	Fig. 1b	3	Picea abies	Gymnosperm	Pinaceae	Leaf 1-year needle	center	Drought		Control (-1,6MPa)	Control	Growth chamber	900	16	12	59.5					10.8	0.253	28	9035.71	107.287	2.98138	225608	2.65859	27520.7	0.324307	8.19776	38.6	196	80.3061	2.314	1	Alone/Group	Yes	4	2
Zellnig et al. (2010) Protoplasma 243: 129-136	Fig. 1c	1	Picea abies	Gymnosperm	Pinaceae	Leaf 1-year needle	center	Drought		Control (-1,6MPa)	Control	Growth chamber	900	16	12	59.5					2.639	0.073	34	8882.35	106.372	21.1594	269029	77.9794	33125	9.60145	8.12163	48	242	80.1653	2.294	1	Alone/Group	Yes	4	1
Zellnig et al. (2010) Protoplasma 243: 129-136	Fig. 1e	1	Picea abies	Gymnosperm	Pinaceae	Leaf 1-year needle	center	Drought		Drought (-4.0MPa)	Stress	Growth chamber	900	16	12	47.9					8.554	1.21	65	18615.4	153.993	14.1454	1.11812e+06	13.0713	92500.2	1.08137	12.0877	45.3	244	81.4344	0	0	Group	Yes	7	2
Zellnig et al. (2010) Protoplasma 243: 129-136	Fig. 1e	2	Picea abies	Gymnosperm	Pinaceae	Leaf 1-year needle	center	Drought		Drought (-4.0MPa)	Stress	Growth chamber	900	16	12	47.9					9.644	0.32	11	29090.9	192.506	3.31813	300516	3.1161	19646.6	0.203718	15.2961	55	244	77.459	0	0	Alone/Group	Yes	4	0
Zellnig et al. (2010) Protoplasma 243: 129-136	Fig. 1e	3	Picea abies	Gymnosperm	Pinaceae	Leaf 1-year needle	center	Drought		Drought (-4.0MPa)	Stress	Growth chamber	900	16	12	47.9					3.298	0.093	41	28198.9	189.531	2.81989	1.08467e+06	32.8886	72078.9	2.18553	15.0483	36	244	85.2459	0	0	Group	Yes	5	2
Zellnig et al. (2010) Protoplasma 243: 129-136	Fig. 1f	1	Picea abies	Gymnosperm	Pinaceae	Leaf 1-year needle	center	Drought		Drought (-4.0MPa)	Stress	Growth chamber	900	16	12	47.9					13.441	0.5	29	17241.4	148.201	3.71996	460569	3.42659	39686.2	0.295262	11.6052	40	244	83.6066	0	0	Group	Yes	5	1
Baek et al. (2010) Photosynthetica 48(1): 23-29	Fig. 4a	1	Pterocarpus indicus	Angiosperm dicot (Eurosids I)	Fabaceae	Leaf		Toxicity (atmospheric)		Control (Non-Polluted)	Control	Field				7.49935	0.131704	7.22	0.0182415	1.7562	8.495	0.082	14	5857.14	86.379	1.98547	71040.2	1.7201	11001.6	0.266383	6.45724	18	121	85.124	4.365	3	Alone/Group	Yes	2	0
Baek et al. (2010) Photosynthetica 48(1): 23-29	Fig. 4c	1	Pterocarpus indicus	Angiosperm dicot (Eurosids I)	Fabaceae	Leaf		Toxicity (atmospheric)		Contaminated (site Pasig)	Stress	Field				9.50585	0.440271	13.3	0.0331031	4.63158	7.442	0.261	16	16312.5	144.154	3.92836	239847	3.60999	21285.5	0.320372	11.2681	33	148	77.7027	0.798	2	Alone/Group	Yes	4	0
Baek et al. (2010) Photosynthetica 48(1): 23-29	Fig. 4e	1	Pterocarpus indicus	Angiosperm dicot (Eurosids I)	Fabaceae	Leaf		Toxicity (atmospheric)		Contaminated (site Makati)	Stress	Field				11.5787	2.4387	10.5	0.232257	21.0619	9.51	1.553	27	57518.5	270.688	20.0129	1.48567e+06	19.1453	68118.5	0.877815	21.8101	73	195	62.5641	1.75	2	Alone/Group	Yes	3	0
Baek et al. (2010) Photosynthetica 48(1): 23-29	Fig. 4g	1	Pterocarpus indicus	Angiosperm dicot (Eurosids I)	Fabaceae	Leaf		Toxicity (atmospheric)		Contaminated (site Quezon)	Stress	Field				9.62213	0.155326	12.8	0.0121348	1.61425	8.728	0.306	24	12750	127.444	3.50596	278007	3.18523	28148.7	0.32251	9.87638	71.8	157	54.2675	0	0	Alone/Group	Yes	5	0
Baek et al. (2010) Photosynthetica 48(1): 23-29	Fig. 4b	1	Erythrina orientalis	Angiosperm dicot (Eurosids I)	Fabaceae	Leaf		Toxicity (atmospheric)		Control (Non-Polluted)	Control	Field				14.9012	0.0964005	8.83	0.0109174	0.646929	13.921	0.371	21	17666.7	150.018	2.87842	342091	2.65413	29097.9	0.225757	11.7566	64	161	60.2484	1.032	2	Alone/Group	Yes	3	0
Baek et al. (2010) Photosynthetica 48(1): 23-29	Fig. 4d	1	Erythrina orientalis	Angiosperm dicot (Eurosids I)	Fabaceae	Leaf		Toxicity (atmospheric)		Contaminated (site Pasig)	Stress	Field				8.7117	0.281779	8.81	0.031984	3.23449	10.352	0.32	9	35555.6	212.823	3.43384	302365	3.24461	17797.9	0.190985	16.9888	29	120	75.8333	1.033	2	Alone/Group	Yes	1	0
Baek et al. (2010) Photosynthetica 48(1): 23-29	Fig. 4f	1	Erythrina orientalis	Angiosperm dicot (Eurosids I)	Fabaceae	Leaf		Toxicity (atmospheric)		Contaminated (site Makati)	Stress	Field				13.0288	1.83836	10.9	0.168656	14.1099	33.92	2.5	14	178571	476.948	7.53739	2.43874e+06	7.35268	62536.1	0.188544	38.9973	42	147	71.4286	0.752	3	Alone	Yes	0	0
Baek et al. (2010) Photosynthetica 48(1): 23-29	Fig. 4h	1	Erythrina orientalis	Angiosperm dicot (Eurosids I)	Fabaceae	Leaf		Toxicity (atmospheric)		Contaminated (site Quezon)	Stress	Field				8.3457	0.313978	7.82	0.0401506	3.76215	9.586	0.234	12	19500	157.61	2.50428	216633	2.31842	17486	0.187136	12.389	41	134	69.403	0.242	2	Alone/Group	Yes	3	0
Zhang et al. (2010) Journal of Plant Physiology 167: 277-285	Fig. 1a	1	Oryza sativa	Angiosperm monocot (Commelinoids)	Poaceae	Leaf	center	Senescence	Genotype	hybrid LYPJ_16d (after full leaf expansion)	Stress	Field									2.6	0.071	9	7888.89	100.247	2.73077	62787.3	2.4149	8248.84	0.317263	7.61166	6.5	254	97.4409	0	0	Alone	Yes	0	0
Zhang et al. (2010) Journal of Plant Physiology 167: 277-285	Fig. 1d	1	Oryza sativa	Angiosperm monocot (Commelinoids)	Poaceae	Leaf	center	Senescence	Genotype	hybrid LYPJ_28d (after full leaf expansion)	Stress	Field									4.3	0.089	3	29666.7	194.401	2.09313	83633.6	1.96692	5411.76	0.127276	15.454	1.9	255	99.2549	0.048	2	Alone/Group	Yes	1	0
Zhang et al. (2010) Journal of Plant Physiology 167: 277-285	Fig. 1g	1	Oryza sativa	Angiosperm monocot (Commelinoids)	Poaceae	Leaf	center	Senescence	Genotype	hybrid LYPJ_47d (after full leaf expansion)	Stress	Field									6.238	0.265	3	88333.3	335.45	4.32724	255735	4.17595	9399.82	0.153491	27.2064	34	254	86.6142	0.114	1	Alone/Group	Yes	1	0
Zhang et al. (2010) Journal of Plant Physiology 167: 277-285	Fig. 1b	1	Oryza sativa	Angiosperm monocot (Commelinoids)	Poaceae	Leaf	center	Senescence	Genotype	paternal line WM9311_16d (after full leaf expansion)	Stress	Field									3.995	0.144	3	48000	247.278	3.80852	137167	3.62779	6906.82	0.182672	19.8596	54	224	75.8929	0.214	1	Alone	Yes	0	0
Zhang et al. (2010) Journal of Plant Physiology 167: 277-285	Fig. 1e	1	Oryza sativa	Angiosperm monocot (Commelinoids)	Poaceae	Leaf	center	Senescence	Genotype	paternal line WM9311_28d (after full leaf expansion)	Stress	Field									8.276	0.412	5	82400	323.988	5.82168	397084	5.6109	15126.2	0.213738	26.2513	29	246.429	88.2319	1.199	1	Alone/Group	Yes	1	0
Zhang et al. (2010) Journal of Plant Physiology 167: 277-285	Fig. 1h	1	Oryza sativa	Angiosperm monocot (Commelinoids)	Poaceae	Leaf	center	Senescence	Genotype	paternal line WM9311_47d (after full leaf expansion)	Stress	Field									2.992	0.48	4	120000	390.981	16.7774	465618	16.2747	14626.6	0.51124	31.8337	2.35	252	99.0675	0.131	1	Alone/Group	Yes	1	0
Zhang et al. (2010) Journal of Plant Physiology 167: 277-285	Fig. 1c	1	Oryza sativa	Angiosperm monocot (Commelinoids)	Poaceae	Leaf	center	Senescence	Genotype	maternal line PA64S_16d (after full leaf expansion)	Stress	Field									5.182	0.145	4	36250	214.891	4.80769	137086	4.54528	7988.14	0.264859	17.1612	27.5	243	88.6831	2.166	4	Alone	Yes	0	0
Zhang et al. (2010) Journal of Plant Physiology 167: 277-285	Fig. 1f	1	Oryza sativa	Angiosperm monocot (Commelinoids)	Poaceae	Leaf	center	Senescence	Genotype	maternal line PA64S_28d (after full leaf expansion)	Stress	Field									4.859	0.13	7	18571.4	153.811	4.87805	120117	4.50719	9949.55	0.373342	12.0726	31	243	87.2428	2.194	2	Group	Yes	1	0
Daud et al. (2009) Journal of Hazardous Materials 168: 614-625	Fig. 1b	1	Gossypium sp.	Angiosperm dicot (Eurosids II)	Malvaceae	Leaf		Toxicity	Genotype	0uM Cd, Variety BR001	Control	Growth chamber	50	28	16						18.617	0	0	0	0	0	0	0	0	0					4.79	1				0
Daud et al. (2009) Journal of Hazardous Materials 168: 614-625	Fig. 1d	1	Gossypium sp.	Angiosperm dicot (Eurosids II)	Malvaceae	Leaf		Toxicity	Genotype	0uM Cd, Variety GK30	Control	Growth chamber	50	28	16						17.12	0.063	4	15750	141.646	0.402942	57805.2	0.369717	5226.86	0.0334305	11.0593	34	250	86.4	1.485	1	Alone/Group	Yes	1	0
Daud et al. (2009) Journal of Hazardous Materials 168: 614-625	Fig. 1e	1	Gossypium sp.	Angiosperm dicot (Eurosids II)	Malvaceae	Leaf		Toxicity	Genotype	0uM Cd, Variety silvestre Coker 312	Control	Growth chamber	50	28	16						28.994	0.033	5	6600	91.6932	0.130621	28837.2	0.114144	4179.58	0.0165436	6.89956	35	250	86	3.73	3	Alone	Yes	0	0
Daud et al. (2009) Journal of Hazardous Materials 168: 614-625	Fig. 2a	1	Gossypium sp.	Angiosperm dicot (Eurosids II)	Malvaceae	Leaf		Toxicity	Genotype	10uM Cd, Variety BR001	Stress	Growth chamber	50	28	16								2			14.9123						14.6	225	93.5111		1	Alone	Yes	0	0
Daud et al. (2009) Journal of Hazardous Materials 168: 614-625	Fig. 2b	1	Gossypium sp.	Angiosperm dicot (Eurosids II)	Malvaceae	Leaf		Toxicity	Genotype	10uM Cd, Variety BR001	Stress	Growth chamber	50	28	16						11.767	0.055	4	13750	132.348	0.744854	50151.7	0.679194	4876.31	0.0660388	10.2848	24	195	87.6923	4.383	8	Alone	Yes	0	0
Daud et al. (2009) Journal of Hazardous Materials 168: 614-625	Fig. 2d	1	Gossypium sp.	Angiosperm dicot (Eurosids II)	Malvaceae	Leaf		Toxicity	Genotype	10uM Cd, Variety GK30	Stress	Growth chamber	50	28	16						4.799	0.021	3	7000	94.4309	0.540541	18425.5	0.474274	2585.15	0.0665419	7.12745	20	233	91.4163	0.914	4	Alone	Yes	0	0
Daud et al. (2009) Journal of Hazardous Materials 168: 614-625	Fig. 2e	1	Gossypium sp.	Angiosperm dicot (Eurosids II)	Malvaceae	Leaf		Toxicity	Genotype	10uM Cd, Variety silvestre Coker 312	Stress	Growth chamber	50	28	16						8.094	0.04	2	20000	159.617	0.605969	37068.2	0.561554	2952.17	0.0447231	12.5562	32	254	87.4016	1.493	2	Alone	Yes	0	0
Maslova et al. (2009) Russian Journal of Plant Physiology 56(5): 607-615	Fig. 2a	1	Taxus cuspidate	Gymnosperm	Taxaceae	Leaf		Seasonal variation		August	Stress	Field				3.4697		3			2.826	0.05	13	3846.15	69.9969	1.82815	41816.9	1.52895	8208.61	0.300132	5.09427	56	221	74.6606	0.091	1	Alone/Group	YEs	1	0
Maslova et al. (2009) Russian Journal of Plant Physiology 56(5): 607-615	Tables 6&7		Thuja occidentalis var green	Gymnosperm	Cupressaceae	Leaf		Seasonal variation		August	Stress	Field				2.55125		0
Maslova et al. (2009) Russian Journal of Plant Physiology 56(5): 607-615	Tables 6&7		Thuja occidentalis var yellow	Gymnosperm	Cupressaceae	Leaf		Seasonal variation		August	Stress	Field				1.727		0
Maslova et al. (2009) Russian Journal of Plant Physiology 56(5): 607-615	Fig. 2b	1	Taxus cuspidate	Gymnosperm	Taxaceae	Leaf		Seasonal variation		December	Stress	Field				7.065		5			40.823	0.876	13	67384.6	292.985	2.14585	840917	2.05991	35529.7	0.0870335	23.668	44	216	79.6296	0	0	Alone/Group	Yes	2	0
Maslova et al. (2009) Russian Journal of Plant Physiology 56(5): 607-615	Tables 6&7		Thuja occidentalis var green	Gymnosperm	Cupressaceae	Leaf		Seasonal variation		December	Stress	Field				3.0615		6
Maslova et al. (2009) Russian Journal of Plant Physiology 56(5): 607-615	Tables 6&7		Thuja occidentalis var yellow	Gymnosperm	Cupressaceae	Leaf		Seasonal variation		December	Stress	Field				2.8574		4
Maslova et al. (2009) Russian Journal of Plant Physiology 56(5): 607-615	Tables 6&7		Taxus cuspidate	Gymnosperm	Taxaceae	Leaf		Seasonal variation		March	Stress	Field				6.5626		12
Maslova et al. (2009) Russian Journal of Plant Physiology 56(5): 607-615	Tables 6&7		Thuja occidentalis var green	Gymnosperm	Cupressaceae	Leaf		Seasonal variation		March	Stress	Field				4.553		13
Maslova et al. (2009) Russian Journal of Plant Physiology 56(5): 607-615	Fig. 3a	1	Thuja occidentalis var yellow	Gymnosperm	Cupressaceae	Leaf		Seasonal variation		March	Stress	Field				4.8356		27			4.75	0.374	68	5500	83.7041	7.87368	322468	6.78881	51722.1	1.08889	6.23463	69	223	69.0583	0	0	Alone/Group	Yes	8	0
Maslova et al. (2009) Russian Journal of Plant Physiology 56(5): 607-615	Tables 6&7		Taxus cuspidate	Gymnosperm	Taxaceae	Leaf		Seasonal variation		April	Stress	Field				7.065		15
Maslova et al. (2009) Russian Journal of Plant Physiology 56(5): 607-615	Fig. 3c	1	Thuja occidentalis var green	Gymnosperm	Cupressaceae	Leaf		Seasonal variation		April	Stress	Field				6.28		18			16.7	0.728	40	18200	152.265	5.90717	672099	5.45358	56271.8	0.456603	11.9438	63	223	71.7489	4.376	1	Alone/Group	Yes	3	0
Maslova et al. (2009) Russian Journal of Plant Physiology 56(5): 607-615	Fig. 3b	1	Thuja occidentalis var yellow	Gymnosperm	Cupressaceae	Leaf		Seasonal variation		April	Stress	Field				4.2861		15			1.29	0.029	20	1450	42.9783	3.19032	21479	2.36293	7535.75	0.829015	2.85028	81	223	63.6771	0.381	1	Alone/Group	Yes	9	0
Shevyakova et al. (200) Russian Journal of Plant Physiology 56(4): 470-479	Fig. 5a	1	monthembryanthemum crystallinum	Angiosperm dicot (Core Eudicots)	Aizoaceae	Leaf		Toxicity		Fe Control 2uM Fe3 + NaCl control	Control	Growth chamber	350	20	14								10			2.49694						84	184	54.3478		2	Alone/Group	Yes	3	0
Shevyakova et al. (200) Russian Journal of Plant Physiology 56(4): 470-479	Fig. 5b	1	monthembryanthemum crystallinum	Angiosperm dicot (Core Eudicots)	Aizoaceae	Leaf		Toxicity		Fe Control 2uM Fe3 + NaCl control	Control	Growth chamber	350	20	14								9			3.29091						123	216	43.0556	0	0	Alone/Group	Yes	2	0
Shevyakova et al. (200) Russian Journal of Plant Physiology 56(4): 470-479	Fig. 5c	1	monthembryanthemum crystallinum	Angiosperm dicot (Core Eudicots)	Aizoaceae	Leaf		Toxicity		Fe Deficit 0uM Fe3+ NaCl control	Stress	Growth chamber	350	20	14								4			20.0834						65	198	67.1717		5	Alone/Group	Yes	1	0
Shevyakova et al. (200) Russian Journal of Plant Physiology 56(4): 470-479	Fig. 5d	1	monthembryanthemum crystallinum	Angiosperm dicot (Core Eudicots)	Aizoaceae	Leaf		Toxicity		Fe Deficit 0uM Fe3+ NaCl control	Stress	Growth chamber	350	20	14								2			0.189485						109	187	41.7112		2	Alone/Group	Yes	0	0
Shevyakova et al. (200) Russian Journal of Plant Physiology 56(4): 470-479	Fig. 5e	1	monthembryanthemum crystallinum	Angiosperm dicot (Core Eudicots)	Aizoaceae	Leaf		Toxicity		Fe Excess 6uM Fe3+ NaCl control	Stress	Growth chamber	350	20	14								37			7.5						171	216	20.8333	0	0	Alone/Group	Yes	7	0
Shevyakova et al. (200) Russian Journal of Plant Physiology 56(4): 470-479	Fig. 5g	1	monthembryanthemum crystallinum	Angiosperm dicot (Core Eudicots)	Aizoaceae	Leaf		Toxicity		Fe Excess 6uM Fe3+ NaCl control	Stress	Growth chamber	350	20	14								7			12.0511						98	207	52.657	0	0	Alone/Group	Yes	0	0
Shevyakova et al. (200) Russian Journal of Plant Physiology 56(4): 470-479	Fig. 6a	1	monthembryanthemum crystallinum	Angiosperm dicot (Core Eudicots)	Aizoaceae	Leaf		Toxicity		Fe Control 2uM Fe3+ NaCl Salinity 300mM	Stress	Growth chamber	350	20	14								4			0.172942						89	191	53.4031		3	Alone/Group	Yes	1	0
Shevyakova et al. (200) Russian Journal of Plant Physiology 56(4): 470-479	Fig. 6e	1	monthembryanthemum crystallinum	Angiosperm dicot (Core Eudicots)	Aizoaceae	Leaf		Toxicity		Fe Deficit 0uM Fe3+ NaCl Salinity 300mM	Stress	Growth chamber	350	20	14								9			3.08108						82	221	62.8959	0	0	Alone/Group	Yes	3	0
Shevyakova et al. (200) Russian Journal of Plant Physiology 56(4): 470-479	Fg. 6f	1	monthembryanthemum crystallinum	Angiosperm dicot (Core Eudicots)	Aizoaceae	Leaf		Toxicity		Fe Deficit 0uM Fe3+ NaCl Salinity 300mM	Stress	Growth chamber	350	20	14								5			2.46232						75	206	63.5922	0	0	Alone/Group	Yes	0	0
Shevyakova et al. (200) Russian Journal of Plant Physiology 56(4): 470-479	Fig. 6g	1	monthembryanthemum crystallinum	Angiosperm dicot (Core Eudicots)	Aizoaceae	Leaf		Toxicity		Fe Exceso 6uM Fe3+ NaCl Salinity 300mM	Stress	Growth chamber	350	20	14								11			4.42044						80	190	57.8947		1	Alone/Group	Yes	2	0
Shevyakova et al. (200) Russian Journal of Plant Physiology 56(4): 470-479	Fig. 6h	1	monthembryanthemum crystallinum	Angiosperm dicot (Core Eudicots)	Aizoaceae	Leaf		Toxicity		Fe Exceso 6uM Fe3+ NaCl Salinity 300mM	Stress	Growth chamber	350	20	14								12			5.5914						72	201	64.1791	0	0	Alone/Group	Yes	2	0
Probst et al. (2009) Environmental and Experimental Botany 66(2): 297-308	Fig. 5a	1	Vicia faba	Angiosperm dicot (Eurosids I)	Fabaceae			Toxicity		Control	Control	Greenhouse									3.065	0.005	5	1000	35.6915	0.163132	3461.99	0.112952	1540.56	0.0502628	2.24724	103	237	56.5401	0	0	Alone	Yes	0	0
Probst et al. (2009) Environmental and Experimental Botany 66(2): 297-308	Fig. 5b	1	Vicia faba	Angiosperm dicot (Eurosids I)	Fabaceae			Toxicity		Mine soil	Stress	Greenhouse									7.911	0.234	12	19500	157.61	3.08626	216633	2.8572	17486	0.230625	12.389	106.36	240	59.1667	0.329	3	Alone/Group	Yes	2	0
Probst et al. (2009) Environmental and Experimental Botany 66(2): 297-308	Fig. 6a	1	Vicia faba	Angiosperm dicot (Eurosids I)	Fabaceae			Toxicity		Mine soil	Stress	Greenhouse									38.643	0.726	32	22687.5	170.004	1.93621	676003	1.80287	50367.3	0.134327	13.4215	135	242	44.2149	1.147	2	Alone/Group	Yes	5	0
Lee et al. (2009) Plant Physiology 150: 42-54	Fig. 7h	1	Arabidopsis thaliana	Angiosperm dicot (Eurosids II)	Brassicaceae	Leaf		Mutant		Control WT	Control	Growth chamber	nd	nd	nd						4.031	0	0	0	0	0	0	0	0	0					0.101	1
Lee et al. (2009) Plant Physiology 150: 42-54	Fig. 7i	1	Arabidopsis thaliana	Angiosperm dicot (Eurosids II)	Brassicaceae	Leaf		Mutant		ltpg1 (Glycosylphosphatidylinositol-Anchored Lipid Transfer Protein Gene Altered)	Stress	Growth chamber	nd	nd	nd						7.395	0.142	28	5071.43	80.3767	1.92022	121653	1.64507	20419.3	0.276123	5.95775	46.4	226	79.469	0	0	Alone/Group	Yes	3	0
Criado et al. (2009) Journal of Plant Physiology 166: 1775-1785	Fig 4a	1	Triticum aestivum	Angiosperm monocot (Commelinoids)	Poaceae	Leaf		Hormones		Control	Control	Growth chamber	300	25	16						18.117	0.15	14	10714.3	116.828	0.867804	135057	0.781355	15019.3	0.086892	8.99225	63.4	230	72.4348	0.832	4	Alone/Group	Yes	2	0
Criado et al. (2009) Journal of Plant Physiology 166: 1775-1785	Fig. 4b	1	Triticum aestivum	Angiosperm monocot (Commelinoids)	Poaceae	Leaf		Hormones		6-benzylaminopurine (BAP) (synthetic cytokinin)	Stress	Growth chamber	300	25	16						41.578	0.426	21	20285.7	160.753	1.07535	394994	0.997083	31222.7	0.0788153	12.6509	66.7	227	70.6167	1.963	2	Alone/Group	Yes	3	0
Häusler et al. (2009) Plant Physiology 149: 515-533	Fig. 5a	1	Arabidopsis thaliana	Angiosperm dicot (Eurosids II)	Brassicaceae	Leaf		Mutant		Control WT	Control	Growth chamber	100	20	12	11.93		5.95			2.687	0.031	6	5166.67	81.1279	1.40081	26597.8	1.20189	4418.04	0.19964	6.02026	97.9	211	53.6019	0.474	3	Alone/Group	Yes	2	0
Häusler et al. (2009) Plant Physiology 149: 515-533	Fig. 5a	1	Arabidopsis thaliana	Angiosperm dicot (Eurosids II)	Brassicaceae	Leaf		Mutant		tpt-1	Stress	Growth chamber	100	20	12	14.29		7.4			4.162	0.061	15	4066.67	71.9755	1.70011	51279.9	1.42921	9751.2	0.271773	5.25883	113	219	48.4018	0.574	2	Alone/Group	Yes	2	0
Häusler et al. (2009) Plant Physiology 149: 515-533	Fig. 5a	1	Arabidopsis thaliana	Angiosperm dicot (Eurosids II)	Brassicaceae	Leaf		Mutant		adg1-1	Stress	Growth chamber	100	20	12	9.9		6.05			2.575	0.033	7	4714.29	77.4949	1.28155	28102.1	1.09134	4914.7	0.190862	5.71798	90.9	227	59.9559		0	Alone/Group	Yes	1	0
Häusler et al. (2009) Plant Physiology 149: 515-533	Fig. 5a	1	Arabidopsis thaliana	Angiosperm dicot (Eurosids II)	Brassicaceae	Leaf		Mutant		adg1-1/tpt-1 (impaird in starch biosynthesis and the triose phosphate/phosphate translocator)	Stress	Growth chamber	100	20	12	8.82		12.9			2.323	0.069	20	3450	66.2941	2.9703	57104.5	2.45822	11930.7	0.513589	4.78636	126	225	44		0	Alone/Group (line)	Yes	2	0
Häusler et al. (2009) Plant Physiology 149: 515-533	Fig. 5a	1	Arabidopsis thaliana	Angiosperm dicot (Eurosids II)	Brassicaceae	Leaf		Mutant		adg1-1/tpt-1 (impaird in starch biosynthesis and the triose phosphate/phosphate translocator)	Stress	Growth chamber	100	20	12						2.326	0.031	6	5166.67	81.1279	1.33276	26597.8	1.1435	4418.04	0.189942	6.02026	97	223	56.5022		0	Alone	Yes	0	0
Holá et al. (2008) Photosynthetica 46(3): 329-338	Fig. 1a	1	Zea mays (F1 hybrid CE810×CE704)	Angiosperm monocot (Commelinoids)	Poaceae	Leaf		Temperature		Control (24-27/16-20)	Control	Greenhouse		21																		51	245	79.1837			Alone/Group	Yes	1	0
Holá et al. (2008) Photosynthetica 46(3): 329-338	Fig. 5b	1	Zea mays (F1 hybrid CE810×CE704)	Angiosperm monocot (Commelinoids)	Poaceae	Leaf		Temperature		Moderate chilling (gradually decreased to 15-23/4-9ºC)	Stress	Greenhouse		12																		42	254	83.4646			Alone/Group	Yes	2	0
Holá et al. (2008) Photosynthetica 46(3): 329-338	Fig. 5c	1	Zea mays (F1 hybrid CE810×CE704)	Angiosperm monocot (Commelinoids)	Poaceae	Leaf		Temperature		Severe chilling (abrupt onset to 15-23/1-8ºC))	Stress	Greenhouse		12																		42	190	77.8947			Alone	Yes	0	0
Holá et al. (2008) Photosynthetica 46(3): 329-338	Fig. 5d	1	Zea mays (parental inbred line CE810)	Angiosperm monocot (Commelinoids)	Poaceae	Leaf		Temperature		Severe chilling (abrupt onset to 15-23/1-8ºC))	Stress	Greenhouse		12									0			0
Holá et al. (2008) Photosynthetica 46(3): 329-338	Fig. 5e	1	Zea mays (F1 hybrid CE810×CE704)	Angiosperm monocot (Commelinoids)	Poaceae	Leaf		Temperature		Severe chilling (abrupt onset to 15-23/1-8ºC))	Stress	Greenhouse		12																		34	249	86.3454			Alone/Group (line)	Yes	2	0
Holá et al. (2008) Photosynthetica 46(3): 329-338	Fig. 5f	1	Zea mays (F1 hybrid CE810×CE704)	Angiosperm monocot (Commelinoids)	Poaceae	Leaf		Temperature		Severe chilling (abrupt onset to 15-23/1-8ºC))	Stress	Greenhouse		12																		33	249	86.747			Alone/Group	Yes	4	0
dayz-Vivancos et al. (2008) Journal of Experimental Botany 59(8): 2147-2160	Fig. 6b	1	Pisum sativum	Angiosperm dicot (Eurosids I)	Fabaceae	Leaf		Pathogens		Plum pox virus (PPV) (sharka disease)	Stress	Growth chamber	200	21	16						12.069	0.087	17	5117.65	80.7422	0.720855	74588.4	0.618016	12456	0.103206	5.98816	74	195	62.0513	0	0	Alone/Group	Yes	3	0
dayz-Vivancos et al. (2008) Journal of Experimental Botany 59(8): 2147-2160	Fig. 6c	1	Pisum sativum	Angiosperm dicot (Eurosids I)	Fabaceae	Leaf		Pathogens		Control	Control	Growth chamber	200	21	16						9.424	0.091	8	11375	120.376	1.16368	82196.4	1.0511	8849.98	0.113171	9.28775	43	211	79.6209	1.604	3	Alone/Group	Yes	3	0
Zavaleta-Mancera et al. (2007) Journal of Plant Physiology 164: 1572-1582	Fig. 3b	1	Triticum aestivum	Angiosperm monocot (Commelinoids)	Poaceae	Leaf	center	Senescence		2d darkness + 6-benzylaminopurine (BAP) (paliative)	Stress	Greenhouse		21.5	16						19.826	0.092	8	11500	121.036	0.464037	83147.2	0.419384	8899.72	0.0448891	9.34268	128	246	47.9675	0	0	Alone/Group	Yes	3	0
Zavaleta-Mancera et al. (2007) Journal of Plant Physiology 164: 1572-1582	Fig. 3c	1	Triticum aestivum	Angiosperm monocot (Commelinoids)	Poaceae	Leaf	center	Senescence		4d darkness + 6-benzylaminopurine (BAP) (paliative)	Stress	Greenhouse		21.5	16						24.341	0.206	14	14714.3	136.91	0.846309	188436	0.77415	17669	0.0725896	10.6648	115	248	53.629	0	0	Alone/Group	Yes	4	0
Zavaleta-Mancera et al. (2007) Journal of Plant Physiology 164: 1572-1582	Fig. 3d	1	Triticum aestivum	Angiosperm monocot (Commelinoids)	Poaceae	Leaf	center	Senescence		6d darkness + 6-benzylaminopurine (BAP) (paliative)	Stress	Greenhouse		21.5	16						22.667	0.292	13	22461.5	169.155	1.28822	271791	1.19906	20357.7	0.0898121	13.3508	95	229	58.5153	0	0	Alone/Group	Yes	5	0
Zavaleta-Mancera et al. (2007) Journal of Plant Physiology 164: 1572-1582	Fig. 3f	1	Triticum aestivum	Angiosperm monocot (Commelinoids)	Poaceae	Leaf	center	Senescence		2d darkness (control harmful)	Stress	Greenhouse		21.5	16						22.6	0.395	12	32916.7	204.773	1.74779	372381	1.6477	22820.1	0.100974	16.3181	139	234	40.5983	0	0	Alone/Group	Yes	3	0
Zavaleta-Mancera et al. (2007) Journal of Plant Physiology 164: 1572-1582	Fig. 3g	1	Triticum aestivum	Angiosperm monocot (Commelinoids)	Poaceae	Leaf	center	Senescence		4d darkness (control harmful)	Stress	Greenhouse		21.5	16						33.5	2.6	16	162500	454.98	7.76119	2.53317e+06	7.56169	68157.1	0.203454	37.1666	166	241	31.1203	0	0	Alone/Group	Yes	3	0
Kivimäenpää et al. (2007) Trees 21: 645-659	Table 2		Pinus sylvestris	Gymnosperm	Pinaceae	Leaf		Senescence		Control Sept3 C (current year old needle)	Control	Field				10.9		23.98
Kivimäenpää et al. (2007) Trees 21: 645-659	Table 2		Pinus sylvestris	Gymnosperm	Pinaceae	Leaf		Senescence		Sept3 C+1 (2-year old needle)	Stress	Field				10		42
Kivimäenpää et al. (2007) Trees 21: 645-659	Table 2		Pinus sylvestris	Gymnosperm	Pinaceae	Leaf		Senescence		Sept3 C+2 (3-year old needle)	Stress	Field				12.2		50.02
Kivimäenpää et al. (2007) Trees 21: 645-659	Table 2		Pinus sylvestris	Gymnosperm	Pinaceae	Leaf		Senescence		Sept3 C+3 (4-year old needle)	Stress	Field				12.7		43.18
Kivimäenpää et al. (2007) Trees 21: 645-659	Table 2		Pinus sylvestris	Gymnosperm	Pinaceae	Leaf		Senescence		Sept6 C (current year old needle)	Stress	Field				12.2		42.7
Kivimäenpää et al. (2007) Trees 21: 645-659	Table 2		Pinus sylvestris	Gymnosperm	Pinaceae	Leaf		Senescence		Sept6 C + 1 (2-year old needle)	Stress	Field				10.5		47.25
Kivimäenpää et al. (2007) Trees 21: 645-659	Table 2		Pinus sylvestris	Gymnosperm	Pinaceae	Leaf		Senescence		Sept6 C + 2 (3-year old needle)	Stress	Field				13.8		57.96
Kivimäenpää et al. (2007) Trees 21: 645-659	Table 2		Pinus sylvestris	Gymnosperm	Pinaceae	Leaf		Senescence		Sept6 C + 3 (4-year old needle)	Stress	Field				12.5		55
Papadaki et al. (2007) Acta Physiologiae Plantarum 29: 297-301	Table 1		Citrus sinensis	Angiosperm dicot (Eurosids II)	Rutaceae	Leaf		Deficiency		Control	Control	Greenhouse				8.33592		0		0
Papadaki et al. (2007) Acta Physiologiae Plantarum 29: 297-301	Table 1		Citrus sinensis	Angiosperm dicot (Eurosids II)	Rutaceae	Leaf		Deficiency		Mn deficiency	Stress	Greenhouse				4.72554		nd		9.8
Deryabin et al. (2007) Russian Journal of Plant Physiology 54(4): 450-455	Table 1		Solanum tuberosum	Angiosperm dicot (Euasterids I)	Solanaceae	Leaf		Temperature	Mutant	Control WT Temperature Control (22ºC)	Control	Growth chamber	7.4	22	16	10.1	0.053	3.4		1.8
Deryabin et al. (2007) Russian Journal of Plant Physiology 54(4): 450-455	Table 1		Solanum tuberosum	Angiosperm dicot (Euasterids I)	Solanaceae	Leaf		Temperature	Mutant	Mutant B33-inv a Temperature Control (22ºC)	Stress	Growth chamber	7.4	22	16	13.5	0.062	3.5		1.6
Deryabin et al. (2007) Russian Journal of Plant Physiology 54(4): 450-455	Table 1		Solanum tuberosum	Angiosperm dicot (Euasterids I)	Solanaceae	Leaf		Temperature	Mutant	Chilling (5ºC) Control WT	Control	Growth chamber	7.4	22	16	11.7	0.045	2		0.8
Deryabin et al. (2007) Russian Journal of Plant Physiology 54(4): 450-455	Table 1		Solanum tuberosum	Angiosperm dicot (Euasterids I)	Solanaceae	Leaf		Temperature	Mutant	Mutant B33-inv Chilling (5ºC)	Stress	Growth chamber	7.4	22	16	18.1	0.032	1.8		0.3
Nytrai et al. (2007) Plant Biology 9: 420-426	Fig. 5a	1	Hordeum vulgare	Angiosperm monocot (Commelinoids)	Poaceae	Leaf		Toxicity	Age	Control	Control	Growth chamber	100	21	14						12.027	0.007	2	3500	66.7727	0.0584991	5801.48	0.048483	1202.09	0.0100459	4.82616	37.99	226.189	83.2043	0.061	1	Alone	Yes	0	0
Nytrai et al. (2007) Plant Biology 9: 420-426	Fig. 5b	1	Hordeum vulgare	Angiosperm monocot (Commelinoids)	Poaceae	Leaf		Toxicity	Age	Control 7 days	Control	Growth chamber	100	21	14						9.881	0.466	36	12944.4	128.412	4.71612	423686	4.28789	42551.5	0.43064	9.95701	36.3258	224.21	83.7983	0	0	Alone/Group	Yes	5	0
Nytrai et al. (2007) Plant Biology 9: 420-426	Fig. 5e	1	Hordeum vulgare	Angiosperm monocot (Commelinoids)	Poaceae	Leaf		Toxicity	Age	Control 14 days	Control	Growth chamber	100	21	14						10.702	0.283	19	14894.7	137.747	3.19702	259015	2.92606	24129.3	0.272586	10.7345	44.7678	219.599	79.6138	1.85	6	Alone/Group	Not visible	1	0
Nytrai et al. (2007) Plant Biology 9: 420-426	Fig. 5c	1	Hordeum vulgare	Angiosperm monocot (Commelinoids)	Poaceae	Leaf		Toxicity	Age	Pb 7 day	Stress	Growth chamber	100	21	14						10.957	0.187	22	8500	104.058	1.70667	166141	1.5163	20953.9	0.191237	7.9289	28.6661	196.154	85.3859	0	0	Alone/Group	Yes	4	0
Nytrai et al. (2007) Plant Biology 9: 420-426	Fig. 5f	1	Hordeum vulgare	Angiosperm monocot (Commelinoids)	Poaceae	Leaf		Toxicity	Age	Pb 14 days	Stress	Growth chamber	100	21	14						5.794	0.265	15	17666.7	150.018	4.77477	244351	4.40272	20784.2	0.37449	11.7566	28.7555	221.353	87.0092	0.244	1	Alone/Group	Not visible	2	0
Nytrai et al. (2007) Plant Biology 9: 420-426	Fig. 5d	1	Hordeum vulgare	Angiosperm monocot (Commelinoids)	Poaceae	Leaf		Toxicity	Age	DCMU 7 days	Stress	Growth chamber	100	21	14						11.187	0.078	9	8666.67	105.073	0.697238	69381.6	0.620198	8658.16	0.0773948	8.01343	67.1558	216.355	68.9604	0	0	Alone/Group	Not visible	2	0
Nytrai et al. (2007) Plant Biology 9: 420-426	Fig. 5g	1	Hordeum vulgare	Angiosperm monocot (Commelinoids)	Poaceae	Leaf		Toxicity	Age	DCMU 14 days	Stress	Growth chamber	100	21	14						9.419	0.013	18	722.222	30.332	0.140283	8369.85	0.0903189	4636.77	0.0500353	1.8051	33.565	223.498	84.982	0.152	1	Alone	Not visible	0	0
Nytrai et al. (2007) Plant Biology 9: 420-426	Fig. 5g	2	Hordeum vulgare	Angiosperm monocot (Commelinoids)	Poaceae	Leaf		Toxicity	Age	DCMU 14 days	Stress	Growth chamber	100	21	14						3.988	0.019	3	6333.33	89.8217	0.476429	16554.8	0.415117	2454.83	0.0615555	6.74378	33.557	223.498	84.9855	0	0	Alone	Not visible	0	0
Hakmaoui et al. (2007) Zeitschrift fur Naturforschung 62: 417-426	Fig. 4a	1	Salix purpurea	Angiosperm dicot (Eurosids I)	Salicaceae	Leaf		Toxicity	Age	Old Leaf	Control	Growth chamber	120	22.5	16								2			0.260247						74.898	249	69.9205	0	0	Alone	Yes	0	0
Hakmaoui et al. (2007) Zeitschrift fur Naturforschung 62: 417-426	Fig. 4b	1	Salix purpurea	Angiosperm dicot (Eurosids I)	Salicaceae	Leaf		Toxicity	Age	Young Leaf	Control	Growth chamber	120	22.5	16							0	0	0	0	0	0		0						0	0
Hakmaoui et al. (2007) Zeitschrift fur Naturforschung 62: 417-426	Fig. 4c	1	Salix purpurea	Angiosperm dicot (Eurosids I)	Salicaceae	Leaf		Toxicity	Age	133,5µM Cd; Old Leaf	Stress	Growth chamber	120	22.5	16								3			0.310559		0		0		139.656	234.85	40.534	0	0	Alone	Yes	0	0
Hakmaoui et al. (2007) Zeitschrift fur Naturforschung 62: 417-426	Fig. 4c	2	Salix purpurea	Angiosperm dicot (Eurosids I)	Salicaceae	Leaf		Toxicity	Age	133,5µM Cd; Old Leaf	Stress	Growth chamber	120	22.5	16								6			0.536193						104.208	234.85	55.6278	0	0	Alone	Yes	0	0
Hakmaoui et al. (2007) Zeitschrift fur Naturforschung 62: 417-426	Fig. 4d	1	Salix purpurea	Angiosperm dicot (Eurosids I)	Salicaceae	Leaf		Toxicity	Age	133,5µM Cd; Young Leaf	Stress	Growth chamber	120	22.5	16								4			0.668449						97.077	245.228	60.4136	0	0	Alone	Yes	0	0
Hakmaoui et al. (2007) Zeitschrift fur Naturforschung 62: 417-426	Fig. 4d	2	Salix purpurea	Angiosperm dicot (Eurosids I)	Salicaceae	Leaf		Toxicity	Age	133,5µM Cd; Young Leaf	Stress	Growth chamber	120	22.5	16								9			1.17329						25.307	245.228	89.6802	0	0	Alone/Group	Yes	2	0
Hakmaoui et al. (2007) Zeitschrift fur Naturforschung 62: 417-426	Fig. 4d	3	Salix purpurea	Angiosperm dicot (Eurosids I)	Salicaceae	Leaf		Toxicity	Age	133,5µM Cd; Young Leaf	Stress	Growth chamber	120	22.5	16								7			0.627746						42.989	245.228	82.4698	0	0	Alone	Yes	0	0
Hakmaoui et al. (2007) Zeitschrift fur Naturforschung 62: 417-426	Fig. 4d	4	Salix purpurea	Angiosperm dicot (Eurosids I)	Salicaceae	Leaf		Toxicity	Age	133,5µM Cd; Young Leaf	Stress	Growth chamber	120	22.5	16								2			0.447761						73.8	245.228	69.9056	0	0	Alone	Yes	0	0
Hakmaoui et al. (2007) Zeitschrift fur Naturforschung 62: 417-426	Fig. 4d	5	Salix purpurea	Angiosperm dicot (Eurosids I)	Salicaceae	Leaf		Toxicity	Age	133,5µM Cd; Young Leaf	Stress	Growth chamber	120	22.5	16								3			0.298063						63.905	245.228	73.9406	0	0	Alone	Yes	0	0
Hakmaoui et al. (2007) Zeitschrift fur Naturforschung 62: 417-426	Fig. 4d	6	Salix purpurea	Angiosperm dicot (Eurosids I)	Salicaceae	Leaf		Toxicity	Age	133,5µM Cd; Young Leaf	Stress	Growth chamber	120	22.5	16								7			0.44335						83.274	245.228	66.0422	0	0	Alone/Group	Yes	2	0
Hakmaoui et al. (2007) Zeitschrift fur Naturforschung 62: 417-426	Fig. 4e	1	Salix purpurea	Angiosperm dicot (Eurosids I)	Salicaceae	Leaf		Toxicity	Age	15,7µM Cu; Old Leaf	Stress	Growth chamber	120	22.5	16								5			0.955292						10.49	250.46	95.8117	0	0	Alone	No se distingue	0	0
Hakmaoui et al. (2007) Zeitschrift fur Naturforschung 62: 417-426	Fig. 4e	2	Salix purpurea	Angiosperm dicot (Eurosids I)	Salicaceae	Leaf		Toxicity	Age	15,7µM Cu; Old Leaf	Stress	Growth chamber	120	22.5	16								7			1.97513						11.169	250.46	95.5406	0	0	Alone	No se distingue	0	0
Hakmaoui et al. (2007) Zeitschrift fur Naturforschung 62: 417-426	Fig. 4f	1	Salix purpurea	Angiosperm dicot (Eurosids I)	Salicaceae	Leaf		Toxicity	Age	15,7µM Cu; Young Leaf	Stress	Growth chamber	120	22.5	16							0	0	0	0	0	0	0	0	0					0	0
Hakmaoui et al. (2007) Zeitschrift fur Naturforschung 62: 417-426	Fig.4g	1	Salix purpurea	Angiosperm dicot (Eurosids I)	Salicaceae	Leaf		Toxicity	Age	78,6µM Cu; Old Leaf	Stress	Growth chamber	120	22.5	16								4			4.62633						20.527	241.406	91.4969	0	0	Alone	No se distingue	0	0
Hakmaoui et al. (2007) Zeitschrift fur Naturforschung 62: 417-426	Fig.4g	2	Salix purpurea	Angiosperm dicot (Eurosids I)	Salicaceae	Leaf		Toxicity	Age	78,6µM Cu; Old Leaf	Stress	Growth chamber	120	22.5	16								10			7.54858						17.015	241.406	92.9517	0	0	Alone	No se distingue	0	0
Hakmaoui et al. (2007) Zeitschrift fur Naturforschung 62: 417-426	Fig.4h	1	Salix purpurea	Angiosperm dicot (Eurosids I)	Salicaceae	Leaf		Toxicity	Age	78,6µM Cu; Young Leaf	Stress	Growth chamber	120	22.5	16								8			1.04869						22.982	243.94	90.5788	0	0	Alone/Group	Yes	1	0
Hakmaoui et al. (2007) Zeitschrift fur Naturforschung 62: 417-426	Fig. 5a	1	Phragmites australis	Angiosperm monocot (Commelinoids)	Poaceae	Leaf		Toxicity		Control	Control	Growth chamber	120	22.5	16								1			0.442177						102.796	238.005	56.8093	0	0	Alone	Yes	0	0
Hakmaoui et al. (2007) Zeitschrift fur Naturforschung 62: 417-426	Fig. 5a	2	Phragmites australis	Angiosperm monocot (Commelinoids)	Poaceae	Leaf		Toxicity		Control	Control	Growth chamber	120	22.5	16								4			0.534869						129.098	238.005	45.7583	0	0	Alone	Yes	0	0
Hakmaoui et al. (2007) Zeitschrift fur Naturforschung 62: 417-426	Fig. 5a	3	Phragmites australis	Angiosperm monocot (Commelinoids)	Poaceae	Leaf		Toxicity		Control	Control	Growth chamber	120	22.5	16								3			0.472284						133.027	238.005	44.1075	0	0	Alone	Yes	0	0
Hakmaoui et al. (2007) Zeitschrift fur Naturforschung 62: 417-426	Fig. 5a	4	Phragmites australis	Angiosperm monocot (Commelinoids)	Poaceae	Leaf		Toxicity		Control	Control	Growth chamber	120	22.5	16								4			0.578237						105.438	238.005	55.6993	0	0	Alone/Group	Yes	1	0
Hakmaoui et al. (2007) Zeitschrift fur Naturforschung 62: 417-426	Fig. 5a	5	Phragmites australis	Angiosperm monocot (Commelinoids)	Poaceae	Leaf		Toxicity		Control	Control	Growth chamber	120	22.5	16								2			0.543242						76.75	238.005	67.7528	0	0	Alone	Yes	0	0
Hakmaoui et al. (2007) Zeitschrift fur Naturforschung 62: 417-426	Fig. 5a	6	Phragmites australis	Angiosperm monocot (Commelinoids)	Poaceae	Leaf		Toxicity		Control	Control	Growth chamber	120	22.5	16								1			0.296209						110.579	238.005	53.5392	0	0	Alone	Yes	0	0
Hakmaoui et al. (2007) Zeitschrift fur Naturforschung 62: 417-426	Fig. 5b	1	Phragmites australis	Angiosperm monocot (Commelinoids)	Poaceae	Leaf		Toxicity		Control	Control	Growth chamber	120	22.5	16								11			1.98675						58.679	242.1	75.7625	0	0	Alone/Group	Yes	2	0
Hakmaoui et al. (2007) Zeitschrift fur Naturforschung 62: 417-426	Fig. 5c	1	Phragmites australis	Angiosperm monocot (Commelinoids)	Poaceae	Leaf		Toxicity		Control	Control	Growth chamber	120	22.5	16								3			0.348481						73.447	250.319	70.6586	0	0	Alone	Yes	0	0
Hakmaoui et al. (2007) Zeitschrift fur Naturforschung 62: 417-426	Fig. 5d	1	Phragmites australis	Angiosperm monocot (Commelinoids)	Poaceae	Leaf		Toxicity		44,5µM Cd	Stress	Growth chamber	120	22.5	16								3			0.278003						65.527	244.535	73.2034	0	0	Alone	Yes	0	0
Hakmaoui et al. (2007) Zeitschrift fur Naturforschung 62: 417-426	Fig. 5d	2	Phragmites australis	Angiosperm monocot (Commelinoids)	Poaceae	Leaf		Toxicity		44,5µM Cd	Stress	Growth chamber	120	22.5	16								4			0.294925						94.568	244.535	61.3274	0	0	Alone	Yes	0	0
Hakmaoui et al. (2007) Zeitschrift fur Naturforschung 62: 417-426	Fig. 5e	1	Phragmites australis	Angiosperm monocot (Commelinoids)	Poaceae	Leaf		Toxicity		133,5µM Cd	Stress	Growth chamber	120	22.5	16								8			0.841003						20.649	249.506	91.724	0	0	Alone/Group	Yes	1	0
Hakmaoui et al. (2007) Zeitschrift fur Naturforschung 62: 417-426	Fig. 5g	1	Phragmites australis	Angiosperm monocot (Commelinoids)	Poaceae	Leaf		Toxicity		15,7µM Cu	Stress	Growth chamber	120	22.5	16								4			0.565673						8.265	250.171	96.6963	0	0	Alone/Group	Yes	2	0
Hakmaoui et al. (2007) Zeitschrift fur Naturforschung 62: 417-426	Fig. 5h	1	Phragmites australis	Angiosperm monocot (Commelinoids)	Poaceae	Leaf		Toxicity		47,2µM Cu	Stress	Growth chamber	120	22.5	16								11			0.852772						16.693	241.099	93.0763	0	0	Alone/Group	Yes	1	0
Hakmaoui et al. (2007) Zeitschrift fur Naturforschung 62: 417-426	Fig. 5i	1	Phragmites australis	Angiosperm monocot (Commelinoids)	Poaceae	Leaf		Toxicity		78,6µM Cu	Stress	Growth chamber	120	22.5	16								5			1.65242						59.07	243.34	75.7253	0	0	Alone/Group	Yes	1	0
Hakmaoui et al. (2007) Zeitschrift fur Naturforschung 62: 417-426	Fig. 5i	2	Phragmites australis	Angiosperm monocot (Commelinoids)	Poaceae	Leaf		Toxicity		78,6µM Cu	Stress	Growth chamber	120	22.5	16								3			2.08889						67.423	243.34	72.2927	0	0	Alone/Group	Yes	1	0
Hakmaoui et al. (2007) Zeitschrift fur Naturforschung 62: 417-426	Fig. 5i	3	Phragmites australis	Angiosperm monocot (Commelinoids)	Poaceae	Leaf		Toxicity		78,6µM Cu	Stress	Growth chamber	120	22.5	16								4			0.925069						96.865	243.34	60.1936	0	0	Alone/Group	Yes	1	0
Hakmaoui et al. (2007) Zeitschrift fur Naturforschung 62: 417-426	Fig. 5i	4	Phragmites australis	Angiosperm monocot (Commelinoids)	Poaceae	Leaf		Toxicity		78,6µM Cu	Stress	Growth chamber	120	22.5	16								28			2.09679						78.505	243.34	67.7386	0	0	Alone/Group	Yes	5	0
Kuo-Huang et al. 2007) Botanical Studies 48: 155-164	Fig. 3b	1	Peperomia glabella	Angiosperm	Piperaceae	Leaf		Light intensity		50 µmol m2 s1	Stress	Growth chamber	100	26	16						24.142	0.106	17	6235.29	89.1238	0.482696	92255.1	0.420105	13798.9	0.0628365	6.68569	69.4675	240.755	71.146	2.182	3	Alone	Yes	0	0
Kuo-Huang et al. 2007) Botanical Studies 48: 155-164	Fig. 3d	1	Peperomia glabella	Angiosperm	Piperaceae	Leaf		Light intensity		100 µmol m2 s1	Stress	Growth chamber	100	26	16						15.764	0.099	5	19800	158.817	0.721469	91707.7	0.668326	7342.73	0.0535107	12.4896	52.4406	187.153	71.9798	2.042	1	Alone/Group	Yes	1	0
Kuo-Huang et al. 2007) Botanical Studies 48: 155-164	Fig. 3f	1	Peperomia glabella	Angiosperm	Piperaceae	Leaf		Light intensity		200 µmol m2 s1	Stress	Growth chamber	100	26	16						21.042	0.457	13	35153.8	211.618	2.17185	431673	2.05148	25560.3	0.121473	16.8884	57.385	233.838	75.4595	0	0	Alone	Not visible	0	0
Kuo-Huang et al. 2007) Botanical Studies 48: 155-164	Fig. 3f	2	Peperomia glabella	Angiosperm	Piperaceae	Leaf		Light intensity		200 µmol m2 s1	Stress	Growth chamber	100	26	16						20.504	0.567	15	37800	219.438	2.92358	536691	2.7673	30598.2	0.157772	17.5399	63.516	233.838	72.8376	1.11	1	Alone	Not visible	0	0
Kuo-Huang et al. 2007) Botanical Studies 48: 155-164	Fig. 3f	3	Peperomia glabella	Angiosperm	Piperaceae	Leaf		Light intensity		200 µmol m2 s1	Stress	Growth chamber	100	26	16						19.937	0.58	14	41428.6	229.729	2.90916	550379	2.76059	29916.2	0.150054	18.3974	41.531	233.838	82.2394	0	0	Alone/Group	Not visible	2	0
Kuo-Huang et al. 2007) Botanical Studies 48: 155-164	Fig. 5h	1	Peperomia glabella	Angiosperm	Piperaceae	Leaf		Light intensity		400 µmol m2 s1	Stress	Growth chamber	100	26	16						7.988	0.11	12	9166.67	108.061	1.37707	98173.9	1.22902	11882.2	0.148751	8.26226	69.289	227.895	69.5961	0	0	Alone/Group	Not visible	1	0
Kuo-Huang et al. 2007) Botanical Studies 48: 155-164	Fig. 5h	2	Peperomia glabella	Angiosperm	Piperaceae	Leaf		Light intensity		400 µmol m2 s1	Stress	Growth chamber	100	26	16						7.969	0.062	7	8857.14	106.221	0.778015	55221.7	0.692957	6809.89	0.0854547	8.10905	57.68	227.895	74.6901	0	0	Alone/Group	Not visible	1	0
Padham et al. (2007) Plant Physiology 143: 1372-1384	Fig. 10	1	Arabidopsis thaliana	Angiosperm dicot (Eurosids II)	Brassicaceae	Leaf		Toxicity		Control	Control	Growth chamber	150	23	16						4.983	0.148	17	8705.88	105.31	2.9701	131683	2.64265	16392.3	0.328965	8.0332	113.671	234.998	51.6289	0	0	Alone/Group	Yes	2	0
Navarro et al. (2007) Plant Science 172: 473-480	Table 2		Arbutus unedo	Angiosperm dicot (Asterids)	Ericaceae	Leaf		Toxicity		Control	Control	Greenhouse	805	20.5		8.6	0.12	5	0.024	1.7
Navarro et al. (2007) Plant Science 172: 473-480	Table 2		Arbutus unedo	Angiosperm dicot (Asterids)	Ericaceae	Leaf		Toxicity		NaCl 52 mM	Stress	Greenhouse	805	20.5		8.5	0.6006	27.3	0.022	7.4
Navarro et al. (2007) Plant Science 172: 473-480	Table 2		Arbutus unedo	Angiosperm dicot (Asterids)	Ericaceae	Leaf		Toxicity		NaCl 105 mM	Stress	Greenhouse	805	20.5		9.1	1.5808	20.8	0.076	11.9
Popov et al. (2007) Russian Journal of Plant Physiology 54(2): 278-281	Table 1		Nicotiana tabacum	Angiosperm dicot (Euasterids I)	Solanaceae	Leaf		Temperature		22ºC	Stress	Growth chamber		22	16	15.04	0.2695	2.45	0.11	1.79189
Popov et al. (2007) Russian Journal of Plant Physiology 54(2): 278-281	Table 1		Nicotiana tabacum	Angiosperm dicot (Euasterids I)	Solanaceae	Leaf		Temperature		10ºC	Stress	Growth chamber		10	16	16.86	0.2196	2.44	0.09	1.30249
Polanská et al. (2007) Journal of Experimental Botany 58(3): 637-649	Fig. 6d	1	Nicotiana tabacum	Angiosperm dicot (Euasterids I)	Solanaceae	Leaf	limb	Mutant		Control (WT)	Control	Growth chamber	130	23	16						12.888	0.046	1	46000	242.072	0.587484	43770.2	0.559007	2253.2	0.0287765	19.4258	68.355	230.273	70.3157	5.058	2	Alone	Yes	0	0
Polanská et al. (2007) Journal of Experimental Botany 58(3): 637-649	Fig. 7b	1	Nicotiana tabacum	Angiosperm dicot (Euasterids I)	Solanaceae	Leaf	limb	Mutant		Control (WT)	Control	Growth chamber	130	23	16						28.091	0.104	4	26000	181.992	0.772029	97305.1	0.722331	6747.85	0.0500917	14.4202	16.125	189.411	91.4868	14.62	4	Alone	Yes	0	0
Polanská et al. (2007) Journal of Experimental Botany 58(3): 637-649	Fig. 7d	1	Nicotiana tabacum	Angiosperm dicot (Euasterids I)	Solanaceae	Leaf	limb	Mutant		Control (WT)	Control	Growth chamber	130	23	16						17.796	0.257	3	85666.7	330.348	2.29014	247875	2.20883	9255.56	0.0824769	26.7813	92.709	219.939	57.8479	6.574	3	Alone	Yes	0	0
Polanská et al. (2007) Journal of Experimental Botany 58(3): 637-649	Fig. 7f	1	Nicotiana tabacum	Angiosperm dicot (Euasterids I)	Solanaceae	Leaf	limb	Mutant		Control (WT)	Control	Growth chamber	130	23	16						14.916	0.022	3	7333.33	96.6531	0.152428	19363.2	0.134159	2647.99	0.0183467	7.31244	42.73	226.503	81.1349	0.483	2	Alone	Yes	0	0
Gaude et al. (2007) The Plant Journal 49: 829-739	Fig. 2a	1	Arabidopsis thaliana	Angiosperm dicot (Eurosids II)	Brassicaceae	Leaf	monthophyll	Deficiency		Control	Control	Growth chamber	120		16						6.756	0.073	8	9125	107.816	1.14906	65134.3	1.02525	7902.93	0.124397	8.24179	89.131	202.229	55.9257	0.403	2	Alone/Group	Yes	1	0
Gaude et al. (2007) The Plant Journal 49: 829-739	Fig. 2b	1	Arabidopsis thaliana	Angiosperm dicot (Eurosids II)	Brassicaceae	Leaf	monthophyll	Deficiency		Nitrogen	Stress	Growth chamber	120		16						6.498	0.501	13	38538.5	221.571	15.6611	474475	14.832	26779.8	0.837131	17.7177	77.946	205.951	62.1531	3.299	5	Alone/Group (line)	Yes	2	0
Gaude et al. (2007) The Plant Journal 49: 829-739	Fig. 2c	1	Arabidopsis thaliana	Angiosperm dicot (Eurosids II)	Brassicaceae	Leaf	monthophyll	Deficiency		Phosphorus	Stress	Growth chamber	120		16						5.246	0.04	8	5000	79.8087	1.04248	34229.1	0.892081	5791.25	0.150932	5.91049	128.703	227.721	43.4822	1.409	5	Alone	Yes	0	0
Tischendorf et al. (2007) Journal of Phycology 42(3): 243-251	Fig. 1	1	Galdieria sulphuraria	Rhodophyta	Galdieriaceae	Cell		Tropism		Autotroph	Stress		0	37	0						4.211	0.027	12	2250	53.5373	0.641178	21298.1	0.505773	5715.65	0.135731	3.72628	72	191.514	62.4048	0	0	Alone	Yes	0	0
Viçanková et al. (2007) Photosynthetica 45(1): 121-132	Table 2		Zea mays	Angiosperm monocot (Commelinoids)	Poaceae	Leaf	monthophyll base	Genotype	Age	Inbred line 24 days	Stress	Growth chamber	350	20.5	16					0.15
Viçanková et al. (2007) Photosynthetica 45(1): 121-132	Table 2		Zea mays	Angiosperm monocot (Commelinoids)	Poaceae	Leaf	monthophyll base	Genotype	Age	Inbred line 28 days	Stress	Growth chamber	350	20.5	16					2.3
Viçanková et al. (2007) Photosynthetica 45(1): 121-132	Table 2		Zea mays	Angiosperm monocot (Commelinoids)	Poaceae	Leaf	monthophyll base	Genotype	Age	Hybrid line 24 days	Stress	Growth chamber	350	20.5	16					0.21
Viçanková et al. (2007) Photosynthetica 45(1): 121-132	Table 2		Zea mays	Angiosperm monocot (Commelinoids)	Poaceae	Leaf	monthophyll base	Genotype	Age	Hybrid line 28 days	Stress	Growth chamber	350	20.5	16					1.34
Viçanková et al. (2007) Photosynthetica 45(1): 121-132	Table 2		Zea mays	Angiosperm monocot (Commelinoids)	Poaceae	Leaf	monthophyll center	Genotype	Age	Inbred line 24 days	Stress	Growth chamber	350	20.5	16					0.45
Viçanková et al. (2007) Photosynthetica 45(1): 121-132	Table 2		Zea mays	Angiosperm monocot (Commelinoids)	Poaceae	Leaf	monthophyll center	Genotype	Age	Inbred line 28 days	Stress	Growth chamber	350	20.5	16					3
Viçanková et al. (2007) Photosynthetica 45(1): 121-132	Table 2		Zea mays	Angiosperm monocot (Commelinoids)	Poaceae	Leaf	monthophyll center	Genotype	Age	Hybrid line 24 days	Stress	Growth chamber	350	20.5	16					0.64
Viçanková et al. (2007) Photosynthetica 45(1): 121-132	Table 2		Zea mays	Angiosperm monocot (Commelinoids)	Poaceae	Leaf	monthophyll center	Genotype	Age	Hybrid line 28 days	Stress	Growth chamber	350	20.5	16					2.75
Viçanková et al. (2007) Photosynthetica 45(1): 121-132	Table 2		Zea mays	Angiosperm monocot (Commelinoids)	Poaceae	Leaf	monthophyll apex	Genotype	Age	Inbred line 24 days	Stress	Growth chamber	350	20.5	16					4.56
Viçanková et al. (2007) Photosynthetica 45(1): 121-132	Table 2		Zea mays	Angiosperm monocot (Commelinoids)	Poaceae	Leaf	monthophyll apex	Genotype	Age	Inbred line 28 days	Stress	Growth chamber	350	20.5	16					11.28
Viçanková et al. (2007) Photosynthetica 45(1): 121-132	Table 2		Zea mays	Angiosperm monocot (Commelinoids)	Poaceae	Leaf	monthophyll apex	Genotype	Age	Hybrid line 24 days	Stress	Growth chamber	350	20.5	16					1.72
Viçanková et al. (2007) Photosynthetica 45(1): 121-132	Table 2		Zea mays	Angiosperm monocot (Commelinoids)	Poaceae	Leaf	monthophyll apex	Genotype	Age	Hybrid line 28 days	Stress	Growth chamber	350	20.5	16					19.52
Viçanková et al. (2007) Photosynthetica 45(1): 121-132	Table 2		Zea mays	Angiosperm monocot (Commelinoids)	Poaceae	Leaf	Bundle sheat base	Genotype	Age	Inbred line 24 days	Stress	Growth chamber	350	20.5	16					0
Viçanková et al. (2007) Photosynthetica 45(1): 121-132	Table 2		Zea mays	Angiosperm monocot (Commelinoids)	Poaceae	Leaf	Bundle sheat base	Genotype	Age	Inbred line 28 days	Stress	Growth chamber	350	20.5	16					0.5
Viçanková et al. (2007) Photosynthetica 45(1): 121-132	Table 2		Zea mays	Angiosperm monocot (Commelinoids)	Poaceae	Leaf	Bundle sheat base	Genotype	Age	Hybrid line 24 days	Stress	Growth chamber	350	20.5	16					0
Viçanková et al. (2007) Photosynthetica 45(1): 121-132	Table 2		Zea mays	Angiosperm monocot (Commelinoids)	Poaceae	Leaf	Bundle sheat base	Genotype	Age	Hybrid line 28 days	Stress	Growth chamber	350	20.5	16					0.01
Viçanková et al. (2007) Photosynthetica 45(1): 121-132	Table 2		Zea mays	Angiosperm monocot (Commelinoids)	Poaceae	Leaf	Bundle sheat center	Genotype	Age	Inbred line 24 days	Stress	Growth chamber	350	20.5	16					0.18
Viçanková et al. (2007) Photosynthetica 45(1): 121-132	Table 2		Zea mays	Angiosperm monocot (Commelinoids)	Poaceae	Leaf	Bundle sheat center	Genotype	Age	Inbred line 28 days	Stress	Growth chamber	350	20.5	16					1
Viçanková et al. (2007) Photosynthetica 45(1): 121-132	Table 2		Zea mays	Angiosperm monocot (Commelinoids)	Poaceae	Leaf	Bundle sheat center	Genotype	Age	Hybrid line 24 days	Stress	Growth chamber	350	20.5	16					0
Viçanková et al. (2007) Photosynthetica 45(1): 121-132	Table 2		Zea mays	Angiosperm monocot (Commelinoids)	Poaceae	Leaf	Bundle sheat center	Genotype	Age	Hybrid line 28 days	Stress	Growth chamber	350	20.5	16					0.32
Viçanková et al. (2007) Photosynthetica 45(1): 121-132	Table 2		Zea mays	Angiosperm monocot (Commelinoids)	Poaceae	Leaf	Bundle sheat apex	Genotype	Age	Inbred line 24 days	Stress	Growth chamber	350	20.5	16					0.74
Viçanková et al. (2007) Photosynthetica 45(1): 121-132	Table 2		Zea mays	Angiosperm monocot (Commelinoids)	Poaceae	Leaf	Bundle sheat apex	Genotype	Age	Inbred line 28 days	Stress	Growth chamber	350	20.5	16					1.78
Viçanková et al. (2007) Photosynthetica 45(1): 121-132	Table 2		Zea mays	Angiosperm monocot (Commelinoids)	Poaceae	Leaf	Bundle sheat apex	Genotype	Age	Hybrid line 24 days	Stress	Growth chamber	350	20.5	16					0.07
Viçanková et al. (2007) Photosynthetica 45(1): 121-132	Table 2		Zea mays	Angiosperm monocot (Commelinoids)	Poaceae	Leaf	Bundle sheat apex	Genotype	Age	Hybrid line 28 days	Stress	Growth chamber	350	20.5	16					1.57
Viçanková et al. (2007) Photosynthetica 45(1): 121-132	Fig. 1a	1	Zea mays	Angiosperm monocot (Commelinoids)	Poaceae	Leaf	monthophyll base	Genotype	Age	Hybrid line	Stress	Growth chamber	350	20.5	16						3.892	0.009	3	3000	61.8195	0.254453	7341.5	0.207563	1663.09	0.0470197	4.41438	44.382	237.301	81.2972	0.355	2	Alone/Group	Yes	1	0
Viçanková et al. (2007) Photosynthetica 45(1): 121-132	Fig. 1b	1	Zea mays	Angiosperm monocot (Commelinoids)	Poaceae	Leaf	Bundle sheat base	Genotype	Age	Hybrid line	Stress	Growth chamber	350	20.5	16						6.539	0	0	0	0	0	0	0	0	0					0.626	2
Viçanková et al. (2007) Photosynthetica 45(1): 121-132	Fig. 1c	1	Zea mays	Angiosperm monocot (Commelinoids)	Poaceae	Leaf	monthophyll center	Genotype	Age	Hybrid line	Stress	Growth chamber	350	20.5	16						9.717	0.193	10	19300	156.799	2.06175	178603	1.90795	14495.3	0.154847	12.3215	19.541	240.552	91.8766	0.356	1	Alone/Group	Yes	1	0
Viçanková et al. (2007) Photosynthetica 45(1): 121-132	Fig. 1d	1	Zea mays	Angiosperm monocot (Commelinoids)	Poaceae	Leaf	Bundle sheat center	Genotype	Age	Hybrid line	Stress	Growth chamber	350	20.5	16						71.956	0.074	2	37000	217.103	0.307475	70001.9	0.290863	4035.76	0.0167688	17.3454	71.409	251.711	71.6306	47.889	16	Alone/Group	Not visible	0	0
Viçanková et al. (2007) Photosynthetica 45(1): 121-132	Fig. 1e	1	Zea mays	Angiosperm monocot (Commelinoids)	Poaceae	Leaf	monthophyll apex	Genotype	Age	Hybrid line	Stress	Growth chamber	350	20.5	16						13.748	0.253	5	50600	253.887	1.86441	241306	1.77823	11822.8	0.0871245	20.4102	33.179	218.396	84.8079	0.178	1	Alone	Yes	0	0
Viçanková et al. (2007) Photosynthetica 45(1): 121-132	Fig. 1f	1	Zea mays	Angiosperm monocot (Commelinoids)	Poaceae	Leaf	Bundle sheat apex	Genotype	Age	Hybrid line	Stress	Growth chamber	350	20.5	16						35.532	0.02	3	6666.67	92.1551	0.183469	17489.4	0.160438	2520.81	0.0231246	6.93801	31	238.752	87.0158	24.631	22	Alone	Not visible	0	0
Gregoriou et al. (2007) Photosynthetica 45(2): 172-181	Fig. 4a	1	Olea europaea L.	Angiosperm dicot (Euasterids I)	Oleaceae	Leaf		Light intensity		Control	Control	Field								8.35	56.248	5.454	9	606000	878.621	10.2112	5.38251e+06	10.0773	74273	0.139057	72.4693	66.214			2.836	1	Alone/Group	Yes	3	0
Gregoriou et al. (2007) Photosynthetica 45(2): 172-181	Fig. 4b	1	Olea europaea L.	Angiosperm dicot (Euasterids I)	Oleaceae	Leaf		Light intensity		Shadow 30%	Stress	Field								3.77	30.247	0.15	1	150000	437.13	0.495917	145985	0.482642	4091.59	0.0135273	35.6792	29.584	250.291	88.1802	0	0	Alone	Yes	0	0
Gregoriou et al. (2007) Photosynthetica 45(2): 172-181	Fig. 4c	1	Olea europaea L.	Angiosperm dicot (Euasterids I)	Oleaceae	Leaf		Light intensity		Shadow 60%	Stress	Field								4.35	33.386	0	0	0	0	0	0	0	0	0					0	0
Gregoriou et al. (2007) Photosynthetica 45(2): 172-181	Fig. 4d	1	Olea europaea L.	Angiosperm dicot (Euasterids I)	Oleaceae	Leaf		Light intensity		Shadow 90%	Stress	Field								2.61	58.487	0.603	5	120600	391.957	1.031	584978	1.00018	18329.2	0.031339	31.915	69.458	253.947	72.6486	0	0	Alone/Group	Yes	1	0
Olmos et al. (2007) Plant Biology 9: 77-84	Fig. 3d	1	Rosmarinus officinalis	Angiosperm dicot (Euasterids I)	Lamiaceae	Leaf		Drought		Control	Contro	Greenhouse	1250	25.5							9.167	0.049	6	8166.67	101.997	0.534526	43426.8	0.47373	5598.16	0.0610687	7.75733	88.94	192.813	53.8724	0	0	Alone	Not visible	0	0
Olmos et al. (2007) Plant Biology 9: 77-84	Fig. 3e	1	Rosmarinus officinalis	Angiosperm dicot (Euasterids I)	Lamiaceae	Leaf		Drought		Watered 4 days per week	Stress	Greenhouse	1250	25.5							2.836	0.003	2	1500	43.713	0.105783	2234.1	0.0787766	767.424	0.0270601	2.91117	72.366	203.855	64.5012	0	0
Olmos et al. (2007) Plant Biology 9: 77-84	Fig. 3f	1	Rosmarinus officinalis	Angiosperm dicot (Euasterids I)	Lamiaceae	Leaf		Drought		Watered 2 days per week	Stress	Greenhouse	1250	25.5							17.943	0.568	21	27047.6	185.622	3.16558	532145	2.96575	36144.7	0.201442	14.7226	59.919	207.071	71.0635	0	0	Alone/Group	Not visible	5	0
Olmos et al. (2007) Plant Biology 9: 77-84	Fig. 3g	1	Rosmarinus officinalis	Angiosperm dicot (Euasterids I)	Lamiaceae	Leaf		Drought		Control	Control	Greenhouse	1250	25.5							4.395	0.015	3	5000	79.8087	0.341297	12835.9	0.292057	2171.72	0.0494134	5.91049	57.882	213.458	72.8837	0	0	Alone	Not visible	0	0
Olmos et al. (2007) Plant Biology 9: 77-84	Fig. 4b	1	Rosmarinus officinalis	Angiosperm dicot (Euasterids I)	Lamiaceae	Leaf		Drought		Watered 4 days per week	Stress	Greenhouse	1250	25.5							8.762	0.148	4	37000	217.103	1.68911	140004	1.59785	8071.52	0.0921196	17.3454	41.143	209.664	80.3767	0	0	Alone/Group	Not visible	2	0
Olmos et al. (2007) Plant Biology 9: 77-84	Fig. 4b	2	Rosmarinus officinalis	Angiosperm dicot (Euasterids I)	Lamiaceae	Leaf		Drought		Watered 4 days per week	Stress	Greenhouse	1250	25.5							3.878	0.027	1	27000	185.459	0.696235	25294.1	0.652247	1719.64	0.0443434	14.709	34.414	209.664	83.5861	0	0	Alone	Not visible	0	0
Olmos et al. (2007) Plant Biology 9: 77-84	Fig. 4b	3	Rosmarinus officinalis	Angiosperm dicot (Euasterids I)	Lamiaceae	Leaf		Drought		Watered 4 days per week	Stress	Greenhouse	1250	25.5							6.509	0.136	5	27200	186.144	2.08941	127439	1.95789	8630.49	0.132593	14.7661	40.743	209.664	80.5675	0	0	Alone/Group	Not visible	2	0
Olmos et al. (2007) Plant Biology 9: 77-84	Fig. 4b	4	Rosmarinus officinalis	Angiosperm dicot (Euasterids I)	Lamiaceae	Leaf		Drought		Watered 4 days per week	Stress	Greenhouse	1250	25.5							5.971	0.039	2	19500	157.61	0.653157	36105.5	0.604682	2914.33	0.048808	12.389	43.976	209.664	79.0255	0	0	Group	Not visible	5	0
Aliferis et al. (2006) Plant Physiology and Biochemistry 44: 851-856	Fig. 5a	1	Avena sterilis	Angiosperm monocot (Commelinoids)	Poaceae	Leaf		Toxicity		Control	Control	Growth chamber	90	22	16						66.668	0.237	7	33857.1	207.678	0.355493	223617	0.335419	13503.3	0.0202546	16.5602	40.06	244.711	83.6297	0	0	Alone/Group	Not visible	1	0
Aliferis et al. (2006) Plant Physiology and Biochemistry 44: 851-856	Fig. 5a	2	Avena sterilis	Angiosperm monocot (Commelinoids)	Poaceae	Leaf		Toxicity		Control	Control	Growth chamber	90	22	16						88.943	0.601	16	37562.5	218.747	0.675714	568772	0.63948	32534	0.0365785	17.4824	32.846	244.711	86.5776	0	0	Alone/Group	Not visible	5	0
Aliferis et al. (2006) Plant Physiology and Biochemistry 44: 851-856	Fig. 5a	3	Avena sterilis	Angiosperm monocot (Commelinoids)	Poaceae	Leaf		Toxicity		Control	Control	Growth chamber	90	22	16						54.07	0.405	15	27000	185.459	0.749029	379412	0.701705	25794.5	0.0477058	14.709	34.416	244.711	85.9361	0	0	Alone/Group	Not visible	4	0
Aliferis et al. (2006) Plant Physiology and Biochemistry 44: 851-856	Fig. 5b	1	Avena sterilis	Angiosperm monocot (Commelinoids)	Poaceae	Leaf		Toxicity		Control	Control	Growth chamber	90	22	16						67.31	0.216	13	16615.4	145.486	0.320903	198652	0.295131	17457.7	0.0259363	11.3791	31.693	224.945	85.9108	0	0	Alone/Group	Yes	3	0
Kim (2006) Journal of Plant Biology 49(5): 376-383	Fig. 16	1	Sedum rotundifolium	Angiosperm dicot (Core Eudicots)	Crassulaceae	Leaf		Leaf development		Young	Stress	Field									17.781	0.397	20	19850	159.018	2.79518	367794	2.58955	29408.7	0.20706	12.5063	62.476	254.091	75.412	3.578	1	Alone/Group	Yes	2	0
Kim (2006) Journal of Plant Biology 49(5): 376-383	Fig. 16	2	Sedum rotundifolium	Angiosperm dicot (Core Eudicots)	Crassulaceae	Leaf		Leaf development		Young	Stress	Field									11.934	0.645	22	29318.2	193.256	6.0723	605880	5.70401	39448.8	0.371388	15.3586	76.666	254.091	69.8273	1.312	3	Alone/Group	Yes	4	0
Kim (2006) Journal of Plant Biology 49(5): 376-383	Fig. 16	3	Sedum rotundifolium	Angiosperm dicot (Core Eudicots)	Crassulaceae	Leaf		Leaf development		Young	Stress	Field									12.813	0.157	4	39250	223.607	1.39866	148763	1.32529	8316.7	0.0740909	17.8873	122.578	254.091	51.7582	1.588	1	Alone	Yes	0	0
Kim (2006) Journal of Plant Biology 49(5): 376-383	Fig. 16	4	Sedum rotundifolium	Angiosperm dicot (Core Eudicots)	Crassulaceae	Leaf		Leaf development		Young	Stress	Field									12.868	0.368	21	17523.8	149.41	3.8048	339210	3.50713	28977.6	0.299603	11.7059	88.847	254.091	65.0334	3.196	1	Alone/Group (line)	Yes	5	0
Kim (2006) Journal of Plant Biology 49(5): 376-383	Fig. 16	5	Sedum rotundifolium	Angiosperm dicot (Core Eudicots)	Crassulaceae	Leaf		Leaf development		Young	Stress	Field									13.626	0.612	20	30600	197.436	4.5805	575661	4.30852	36650.4	0.274309	15.7068	72.827	254.091	71.3382	0.265	1	Alone/Group (line)	Yes	3	0
Kim (2006) Journal of Plant Biology 49(5): 376-383	Fig. 16	6	Sedum rotundifolium	Angiosperm dicot (Core Eudicots)	Crassulaceae	Leaf		Leaf development		Young	Stress	Field									16.011	0.38	15	25333.3	179.643	3.06032	355221	2.86077	24972.4	0.201115	14.2245	88.104	254.091	65.3258	3.594	2	Alone/Group	Yes	2	0
Kim (2006) Journal of Plant Biology 49(5): 376-383	Fig. 16	7	Sedum rotundifolium	Angiosperm dicot (Core Eudicots)	Crassulaceae	Leaf		Leaf development		Young	Stress	Field									13.688	0.412	10	41200	229.094	3.65637	390901	3.46913	21308.9	0.18911	18.3445	70.821	254.091	72.1277	2.42	1	Alone/Group	Yes	2	0
Kim (2006) Journal of Plant Biology 49(5): 376-383	Fig. 16	8	Sedum rotundifolium	Angiosperm dicot (Core Eudicots)	Crassulaceae	Leaf		Leaf development		Young	Stress	Field									14.546	0.251	9	27888.9	188.487	1.96416	235394	1.84204	15733.6	0.123121	14.9613	86.271	254.091	66.0472	1.767	1	Alone/Group	Yes	1	0
Kim (2006) Journal of Plant Biology 49(5): 376-383	Fig. 16	9	Sedum rotundifolium	Angiosperm dicot (Core Eudicots)	Crassulaceae	Leaf		Leaf development		Young	Stress	Field									21.009	0.382	14	27285.7	186.437	2.6717	357991	2.50378	24204	0.169283	14.7905	102.535	254.091	59.6463	6.711	2	Alone/Group (line)	Yes	2	0
Kim (2006) Journal of Plant Biology 49(5): 376-383	Fig. 17	1	Sedum rotundifolium	Angiosperm dicot (Core Eudicots)	Crassulaceae	Leaf		Leaf development		Old	Stress	Field									10.378	0.068	5	13600	131.624	0.69169	61973.4	0.630387	6061.27	0.0616547	10.2245	123.205	254.498	51.589	0.547	1	Alone	Yes	0	0
Kim (2006) Journal of Plant Biology 49(5): 376-383	Fig. 17	2	Sedum rotundifolium	Angiosperm dicot (Core Eudicots)	Crassulaceae	Leaf		Leaf development		Old	Stress	Field									13.812	0.092	7	13142.9	129.393	0.689397	83708.3	0.627263	8338.59	0.0624847	10.0387	131.226	254.498	48.4373	0.467	1	Alone	Yes	0	0
Kim (2006) Journal of Plant Biology 49(5): 376-383	Fig. 17	3	Sedum rotundifolium	Angiosperm dicot (Core Eudicots)	Crassulaceae	Leaf		Leaf development		Old	Stress	Field									7.974	0.135	9	15000	138.233	1.693	123598	1.55001	11470.9	0.143853	10.7749	128.192	254.498	49.6295	0	0	Alone/Group	Yes	2	0
Kim (2006) Journal of Plant Biology 49(5): 376-383	Fig. 17	4	Sedum rotundifolium	Angiosperm dicot (Core Eudicots)	Crassulaceae	Leaf		Leaf development		Old	Stress	Field									9.094	0.215	18	11944.4	123.353	2.53448	194692	2.29509	20417.4	0.240686	9.53561	114.944	254.498	54.835	0.611	1	Alone/Group (line)	Yes	4	0
Raman et al. (2006) Journal of Plant Diseases and Protection 113(5): 234-239	Fig. 1	1	Chromolaena odorata	Angiosperm dicot (Euasterids II)	Asteraceae	Leaf		Pathogens		Control	Control	Greenhouse									260.272	4.043	6	673833	926.491	1.55483	3.99284e+06	1.53554	52222.3	0.0200834	76.4584	42.546	236.233	81.9898	0.244	1	Alone	Yes	0	0
Raman et al. (2006) Journal of Plant Diseases and Protection 113(5): 234-239	Fig. 1	2	Chromolaena odorata	Angiosperm dicot (Euasterids II)	Asteraceae	Leaf		Pathogens		Control	Control	Greenhouse									284.471	6.659	4	1664750	1456.26	2.34388	6.60761e+06	2.32579	54786.8	0.0192843	120.606	43.466	236.233	81.6004	0.37	1	Alone/Group	Yes	1	0
Raman et al. (2006) Journal of Plant Diseases and Protection 113(5): 234-239	Fig. 1	3	Chromolaena odorata	Angiosperm dicot (Euasterids II)	Asteraceae	Leaf		Pathogens		Control	Control	Greenhouse									616.264	2.352	4	588000	865.474	0.381655	2.32068e+06	0.376573	32514.6	0.00527608	71.3737	13.545	236.233	94.2663	0	0	Alone	Yes	0	0
Raman et al. (2006) Journal of Plant Diseases and Protection 113(5): 234-239	Fig. 1	4	Chromolaena odorata	Angiosperm dicot (Euasterids II)	Asteraceae	Leaf		Pathogens		Control	Control	Greenhouse									269.719	0.37	2	185000	485.457	0.13718	361094	0.133878	9094.13	0.0033717	39.7063	17.786	236.233	92.471	0	0	Alone	Yes	0	0
Raman et al. (2006) Journal of Plant Diseases and Protection 113(5): 234-239	Fig. 1	5	Chromolaena odorata	Angiosperm dicot (Euasterids II)	Asteraceae	Leaf		Pathogens		Control	Control	Greenhouse									257.524	0.396	2	198000	502.224	0.153772	386792	0.150196	9410.18	0.0036541	41.1035	24.1	236.233	89.7982	0	0	Alone	Yes	0	0
Raman et al. (2006) Journal of Plant Diseases and Protection 113(5): 234-239	Fig. 1	6	Chromolaena odorata	Angiosperm dicot (Euasterids II)	Asteraceae	Leaf		Pathogens		Control	Control	Greenhouse									285.731	1.876	2	938000	1093.12	0.656709	1.85641e+06	0.64985	20548.3	0.00719308	90.3438	6.93	236.233	97.0665	0.064	1	Alone	Yes	0	0
Raman et al. (2006) Journal of Plant Diseases and Protection 113(5): 234-239	Fig. 2	1	Chromolaena odorata	Angiosperm dicot (Euasterids II)	Asteraceae	Leaf		Pathogens		Infected 3 weeks	Stress	Greenhouse									166.555	5.243	14	374500	690.703	3.36917	5.15493e+06	3.31258	90740.4	0.0583101	56.8096	9.973	138.572	92.803	10.938	1	Alone/Group (line)	Not visible	3	0
Raman et al. (2006) Journal of Plant Diseases and Protection 113(5): 234-239	Fig. 2	2	Chromolaena odorata	Angiosperm dicot (Euasterids II)	Asteraceae	Leaf		Pathogens		Infected 3 weeks	Stress	Greenhouse									74.664	2.88	6	480000	781.962	3.85728	2.83742e+06	3.80025	44049.4	0.0589968	64.4145	16.861	138.572	87.8323	0	0	Alone/Group (line)	Not visible	0	0
Raman et al. (2006) Journal of Plant Diseases and Protection 113(5): 234-239	Fig. 2	3	Chromolaena odorata	Angiosperm dicot (Euasterids II)	Asteraceae	Leaf		Pathogens		Infected 3 weeks	Stress	Greenhouse									34.62	1.253	4	313250	631.7	3.6193	1.22994e+06	3.55268	23701.5	0.0684618	51.8928	11.227	138.572	91.8981	0	0	Alone/Group	Not visible	1	0
Raman et al. (2006) Journal of Plant Diseases and Protection 113(5): 234-239	Fig. 2	4	Chromolaena odorata	Angiosperm dicot (Euasterids II)	Asteraceae	Leaf		Pathogens		Infected 3 weeks	Stress	Greenhouse									46.397	1.343	3	447667	755.166	3.25111	1.32242e+06	3.20128	21267	0.0514828	62.1815	5.029	138.572	96.3708	5.088	1	Alone	Not visible	0	0
Raman et al. (2006) Journal of Plant Diseases and Protection 113(5): 234-239	Fig. 2	5	Chromolaena odorata	Angiosperm dicot (Euasterids II)	Asteraceae	Leaf		Pathogens		Infected 3 weeks	Stress	Greenhouse									38.92	1.485	3	495000	794.086	3.81552	1.46339e+06	3.75999	22367.5	0.0574704	65.4248	3.965	138.572	97.1387	0	0	Alone/Group	Not visible	1	0
Raman et al. (2006) Journal of Plant Diseases and Protection 113(5): 234-239	Fig. 3	1	Chromolaena odorata	Angiosperm dicot (Euasterids II)	Asteraceae	Leaf		Pathogens		Infected 3 weeks	Stress	Greenhouse									144.51	3.053	4	763250	986.049	2.11266	3.0175e+06	2.08809	37060.2	0.0256454	81.4215	4.028	145.578	97.2331	0	0	Alone/Group	Not visible	1	0
Raman et al. (2006) Journal of Plant Diseases and Protection 113(5): 234-239	Fig. 4	1	Chromolaena odorata	Angiosperm dicot (Euasterids II)	Asteraceae	Leaf		Pathogens		Infected 3 weeks	Stress	Greenhouse									73.089	3.409	9	378778	694.636	4.66418	3.35207e+06	4.58629	58666.8	0.0802676	57.1374				0	0	Alone/Group	Not visible	2	0
Raman et al. (2006) Journal of Plant Diseases and Protection 113(5): 234-239	Fig. 4	2	Chromolaena odorata	Angiosperm dicot (Euasterids II)	Asteraceae	Leaf		Pathogens		Infected 3 weeks	Stress	Greenhouse									196.281	11.028	9	1.22533e+06	1249.37	6.25053	1.09279e+07	6.19379	105721	0.0599216	103.365				19.848	1	Alone/Group	Not visible	1	0
Raman et al. (2006) Journal of Plant Diseases and Protection 113(5): 234-239	Fig. 5	1	Chromolaena odorata	Angiosperm dicot (Euasterids II)	Asteraceae	Leaf		Pathogens		Infected 3 weeks	Stress	Greenhouse									139.114	3.668	4	917000	1080.81	2.63669	3.62924e+06	2.60882	40632.6	0.0292081	89.3183				0	0	Alone/Group	Not visible	2	0
Raman et al. (2006) Journal of Plant Diseases and Protection 113(5): 234-239	Fig. 5	2	Chromolaena odorata	Angiosperm dicot (Euasterids II)	Asteraceae	Leaf		Pathogens		Infected 3 weeks	Stress	Greenhouse									160.872	8.664	9	962667	1107.4	5.76244	8.57474e+06	5.70307	93678.4	0.0623057	91.5337	21.32	172.275	87.6244	10.519	1	Alone	Not visible	0	0
Raman et al. (2006) Journal of Plant Diseases and Protection 113(5): 234-239	Fig. 5	3	Chromolaena odorata	Angiosperm dicot (Euasterids II)	Asteraceae	Leaf		Pathogens		Infected 3 weeks	Stress	Greenhouse									256.235	5.606	5	1121200	1195.11	2.18784	5.55268e+06	2.16703	56176.8	0.021924	98.8429	21.637	172.275	87.4404	0	0	Alone/Group	Not visible	1	0
Raman et al. (2006) Journal of Plant Diseases and Protection 113(5): 234-239	Fig. 5	4	Chromolaena odorata	Angiosperm dicot (Euasterids II)	Asteraceae	Leaf		Pathogens		Infected 3 weeks	Stress	Greenhouse									111.917	6.616	5	1323200	1298.31	5.91152	6.55833e+06	5.86	61040.1	0.0545405	107.443	19.081	172.275	88.9241	0	0	Alone	Not visible	0	0
Raman et al. (2006) Journal of Plant Diseases and Protection 113(5): 234-239	Fig. 7	1	Chromolaena odorata	Angiosperm dicot (Euasterids II)	Asteraceae	Leaf		Pathogens		Reversed 3 weeks	Stress	Greenhouse									101.812	2.801	3	933667	1090.59	3.08446	2.77168e+06	3.05217	30750.9	0.0338629	90.1331	16.221	147.716	89.0188	11.002	1	Alone/Group	Not visible	1	0
Raman et al. (2006) Journal of Plant Diseases and Protection 113(5): 234-239	Fig. 7	2	Chromolaena odorata	Angiosperm dicot (Euasterids II)	Asteraceae	Leaf		Pathogens		Reversed 3 weeks	Stress	Greenhouse									147.716	3.939	7	562714	846.66	2.6666	3.88535e+06	2.63028	55659.3	0.0376799	69.8059	8.497	147.716	94.2477	0	0	Alone/Group	Not visible	1	0
Raman et al. (2006) Journal of Plant Diseases and Protection 113(5): 234-239	Fig. 7	3	Chromolaena odorata	Angiosperm dicot (Euasterids II)	Asteraceae	Leaf		Pathogens		Reversed 3 weeks	Stress	Greenhouse									121.884	5.963	7	851857	1041.71	5.98406	5.89751e+06	5.91834	68527.7	0.0687698	86.0602	8.376	147.716	94.3297	22.236	1	Alone/Group	Not visible	1	0
Raman et al. (2006) Journal of Plant Diseases and Protection 113(5): 234-239	Fig. 7	4	Chromolaena odorata	Angiosperm dicot (Euasterids II)	Asteraceae	Leaf		Pathogens		Reversed 3 weeks	Stress	Greenhouse									42.437	4.151	5	830200	1028.39	9.78156	4.10479e+06	9.67268	48320.3	0.113864	84.9496	5.339	147.716	96.3856	0	0	Alone/Group	Not visible	1	0
Raman et al. (2006) Journal of Plant Diseases and Protection 113(5): 234-239	Fig. 7	5	Chromolaena odorata	Angiosperm dicot (Euasterids II)	Asteraceae	Leaf		Pathogens		Reversed 3 weeks	Stress	Greenhouse									83.996	2.598	3	866000	1050.33	3.54173	2.56971e+06	3.50316	29612.5	0.0403693	86.7779	26.117	147.716	82.3195	10.642	1	Alone	Not visible	0	0
Raman et al. (2006) Journal of Plant Diseases and Protection 113(5): 234-239	Fig. 7	6	Chromolaena odorata	Angiosperm dicot (Euasterids II)	Asteraceae	Leaf		Pathogens		Reversed 3 weeks	Stress	Greenhouse									81.62	1.858	2	929000	1087.86	2.5994	1.8385e+06	2.57212	20449.2	0.0286091	89.9057	16	147.716	89.1684	10.142	1	Alone	Not visible	0	0
Raman et al. (2006) Journal of Plant Diseases and Protection 113(5): 234-239	Fig. 6	1	Chromolaena odorata	Angiosperm dicot (Euasterids II)	Asteraceae	Leaf		Pathogens		Infected 3 weeks	Stress	Greenhouse									94.421	6.866	5	1373200	1322.61	10.3563	6.80731e+06	10.2678	62185.3	0.0937967	109.468	5.51	176.136	96.8717	28.123	1	Alone	Not visible	0	0
Raman et al. (2006) Journal of Plant Diseases and Protection 113(5): 234-239	Fig. 6	2	Chromolaena odorata	Angiosperm dicot (Euasterids II)	Asteraceae	Leaf		Pathogens		Infected 3 weeks	Stress	Greenhouse									133.893	10.519	7	1.50271e+06	1383.58	8.85095	1.04333e+07	8.77882	91081.6	0.0766384	114.549				15.047	1	Alone/Group	Not visible	1	0
Raman et al. (2006) Journal of Plant Diseases and Protection 113(5): 234-239	Fig. 6	3	Chromolaena odorata	Angiosperm dicot (Euasterids II)	Asteraceae	Leaf		Pathogens		Infected 3 weeks	Stress	Greenhouse									101.388	13.952	7	1.99314e+06	1593.44	13.761	1.38542e+07	13.6645	104927	0.10349	132.037				0	0	Alone	Not visible	0	0
Raman et al. (2006) Journal of Plant Diseases and Protection 113(5): 234-239	Fig. 6	4	Chromolaena odorata	Angiosperm dicot (Euasterids II)	Asteraceae	Leaf		Pathogens		Infected 3 weeks	Stress	Greenhouse									142.44	15.851	6	2.64183e+06	1834.5	11.1282	1.57555e+07	11.0612	103569	0.0727107	152.125				0	0	Alone/Group	Not visible	1	0
Raman et al. (2006) Journal of Plant Diseases and Protection 113(5): 234-239	Fig. 6	5	Chromolaena odorata	Angiosperm dicot (Euasterids II)	Asteraceae	Leaf		Pathogens		Infected 3 weeks	Stress	Greenhouse									66.837	4.967	3	1.65567e+06	1452.28	7.43151	4.92855e+06	7.37399	40977.6	0.0613098	120.274				0	0	Alone	Not visible	0	0
Raman et al. (2006) Journal of Plant Diseases and Protection 113(5): 234-239	Fig. 6	6	Chromolaena odorata	Angiosperm dicot (Euasterids II)	Asteraceae	Leaf		Pathogens		Infected 3 weeks	Stress	Greenhouse									108.35	13.733	7	1.96186e+06	1580.88	12.6747	1.36359e+07	12.585	104098	0.0960761	130.99	4.4	176.136	97.5019	0	0	Alone	Not visible	0	0
Rudella et al. (2006) The Plant Cell 18: 1704-1721	Fig. 6g	1	Arabidopsis thaliana	Angiosperm dicot (Eurosids II)	Brassicaceae	Leaf		Mutant	Age	Control WT; Young Leaf	Control	Growth chamber	100	23							6.095	0.004	2	2000	50.4754	0.0656276	3107.15	0.0509786	894.893	0.0146824	3.47208	41.25	234.436	82.4046	0	0	Alone	Yes	0	0
Rudella et al. (2006) The Plant Cell 18: 1704-1721	Fig. 6i	1	Arabidopsis thaliana	Angiosperm dicot (Eurosids II)	Brassicaceae	Leaf		Mutant	Age	Control WT; Old Leaf	Control	Growth chamber	100	23							11.237	0.018	13	1384.62	41.9981	0.209717	13231	0.154154	4778.14	0.0556698	2.76907	41.344	254.906	83.7807	2.654	4	Alone	Yes	0	0
Lucchesini et al. (2006) Biologia Plantarum 50(2): 161-168	Fig. 2a	1	Myrtus communis	Angiosperm dicot (Eurosids II)	Myrtaceae	Leaf		Growing conditions		Day 0	Stress	Growth chamber	100	23	16	12.43					10.097	0.008	2	4000	71.3831	0.0907544	6715.08	0.0761779	1288.99	0.0146227	5.20956	104.45	222.937	53.1482	1.282	2	Alone	Yes	0	0
Lucchesini et al. (2006) Biologia Plantarum 50(2): 161-168	Fig. 2a	2	Myrtus communis	Angiosperm dicot (Eurosids II)	Myrtaceae	Leaf		Growing conditions		Day 0	Stress	Growth chamber	100	23	16	12.43					10.761	0.005	1	5000	79.8087	0.0464641	4278.64	0.0397606	723.907	0.00672713	5.91049	115.741	222.937	48.0835	0	0
Lucchesini et al. (2006) Biologia Plantarum 50(2): 161-168	Fig. 2a	3	Myrtus communis	Angiosperm dicot (Eurosids II)	Myrtaceae	Leaf		Growing conditions		Day 0	Stress	Growth chamber	100	23	16	12.43					9.312	0	0	0	0	0	0	0	0	0					1.826	4
Lucchesini et al. (2006) Biologia Plantarum 50(2): 161-168	Fig. 2b	1	Myrtus communis	Angiosperm dicot (Eurosids II)	Myrtaceae	Leaf		Growing conditions		Ventilated container without saccharose day 15	Stress	Growth chamber	100	23	16	2.94					7.871	0	0	0	0	0	0	0	0	0					0.21	1
Lucchesini et al. (2006) Biologia Plantarum 50(2): 161-168	Fig. 2c	1	Myrtus communis	Angiosperm dicot (Eurosids II)	Myrtaceae	Leaf		Growing conditions		Ventilated container without saccharose day 30	Stress	Growth chamber	100	23	16						2.787	0.004	2	2000	50.4754	0.143524	3107.15	0.111487	894.893	0.0321096	3.47208	77.854	230.326	66.1983	0	0	Alone	Yes	0	0
Lucchesini et al. (2006) Biologia Plantarum 50(2): 161-168	Fig. 2c	2	Myrtus communis	Angiosperm dicot (Eurosids II)	Myrtaceae	Leaf		Growing conditions		Ventilated container without saccharose day 30	Stress	Growth chamber	100	23	16						1.488	0	0	0	0	0	0	0	0	0			230.326	58.6273	0	0	Alone	Yes	0	0
Lucchesini et al. (2006) Biologia Plantarum 50(2): 161-168	Fig. 2c	3	Myrtus communis	Angiosperm dicot (Eurosids II)	Myrtaceae	Leaf		Growing conditions		Ventilated container without saccharose day 30	Stress	Growth chamber	100	23	16						3.059	0.006	3	2000	50.4754	0.196143	4660.72	0.152361	1342.34	0.0438817	3.47208	95.292	230.326	46.5349	0	0	Alone	Yes	0	0
Lucchesini et al. (2006) Biologia Plantarum 50(2): 161-168	Fig. 2d	1	Myrtus communis	Angiosperm dicot (Eurosids II)	Myrtaceae	Leaf		Growing conditions		Closed container without saccharose	Stress	Growth chamber	100	23	16	7.05					11.025	0.393	8	49125	250.159	3.56463	374565	3.39741	18635.4	0.169029	20.0996	123.144	219.816	43.9786	0	0	Alone/Group	Yes	2	0
Lucchesini et al. (2006) Biologia Plantarum 50(2): 161-168	Table 3		Myrtus communis	Angiosperm dicot (Eurosids II)	Myrtaceae	Leaf		Growing conditions		Ventilated container with saccharose	Stress	Growth chamber	100	23	16	4.35
Lucchesini et al. (2006) Biologia Plantarum 50(2): 161-168	Fig. 2f	1	Myrtus communis	Angiosperm dicot (Eurosids II)	Myrtaceae	Leaf		Growing conditions		Closed container without saccharose	Stress	Growth chamber	100	23	16	7.05					1.22	0.063	7	9000	107.075	5.16393	56165.9	4.60376	6866.18	0.562801	8.18009	66.512	221.059	69.9121	0	0	Alone/Group	Not visible	1	0
Lucchesini et al. (2006) Biologia Plantarum 50(2): 161-168	Fig. 2f	2	Myrtus communis	Angiosperm dicot (Eurosids II)	Myrtaceae	Leaf		Growing conditions		Closed container without saccharose	Stress	Growth chamber	100	23	16	7.05					1.008	0.027	4	6750	92.7293	2.67857	23631	2.34435	3382.72	0.335588	6.9858	99.855	221.059	54.8288	0	0	Alone	Not visible	0	0
Lucchesini et al. (2006) Biologia Plantarum 50(2): 161-168	Fig. 2f	3	Myrtus communis	Angiosperm dicot (Eurosids II)	Myrtaceae	Leaf		Growing conditions		Closed container without saccharose	Stress	Growth chamber	100	23	16	7.05					1.627	0.017	5	3400	65.8119	1.04487	14048.7	0.863473	2959.95	0.181927	4.74627	82.162	221.059	62.8325	0	0	Alone/Group	Not visible	1	0
Lucchesini et al. (2006) Biologia Plantarum 50(2): 161-168	Fig. 2f	4	Myrtus communis	Angiosperm dicot (Eurosids II)	Myrtaceae	Leaf		Growing conditions		Closed container without saccharose	Stress	Growth chamber	100	23	16	7.05					1.754	0.053	9	5888.89	86.6128	3.02166	45934.7	2.61885	7092.3	0.40435	6.4767	90.053	221.059	59.2629	0	0	Alone/Group	Not visible	1	0
Lucchesini et al. (2006) Biologia Plantarum 50(2): 161-168	Table 3		Myrtus communis	Angiosperm dicot (Eurosids II)	Myrtaceae	Leaf		Growing conditions		Closed container with saccharose	Stress	Growth chamber	100	23	16	4.59
Teng et al. (2006) New Phytologist 172: 92-103	Fig. 2a	1	Arabidopsis thaliana	Angiosperm dicot (Eurosids II)	Brassicaceae	Leaf		Elevated CO2		Control 370 µmol mol−1	Control	Growth chamber	400	21	16	6.99		10.14			6.678	0.022	7	3142.86	63.2743	0.366606	18034.7	0.300528	3976.51	0.0662642	4.5353	45.257	200.285	77.4037	0.677	2	Alone	Yes	0	0
Teng et al. (2006) New Phytologist 172: 92-103	Fig. 2b	1	Arabidopsis thaliana	Angiosperm dicot (Eurosids II)	Brassicaceae	Leaf		Elevated CO2		Elevated 700 µmol mol−1	Stress	Growth chamber	400	21	16	8.66		10.98			6.956	0.043	15	2866.67	60.4302	0.875051	34902.9	0.710275	8119.02	0.165222	4.29891	56.975	217.094	73.7556	2.042	5	Alone	Yes	0	0
Teng et al. (2006) New Phytologist 172: 92-103	Fig. 2c	1	Arabidopsis thaliana	Angiosperm dicot (Eurosids II)	Brassicaceae	Leaf		Elevated CO2		Elevated 700 µmol mol−1	Stress	Growth chamber	400	21	16	8.66		10.98			8.671	0.031	16	1937.5	49.6805	0.515635	23976.5	0.398811	7039.27	0.117087	3.40611	55.012	195.739	71.8952	2.659	7	Alone	Yes	0	0
Teng et al. (2006) New Phytologist 172: 92-103	Fig. 2d	1	Arabidopsis thaliana	Angiosperm dicot (Eurosids II)	Brassicaceae	Leaf		Elevated CO2		Elevated 700 µmol mol−1	Stress	Growth chamber	400	21	16	8.66		10.98			10.882	0.029	8	3625	67.9546	0.362681	24117.3	0.301617	4897.48	0.0612491	4.92443	48.006	193.992	75.2536	2.886	3	Alone	Yes	0	0
Hasan et al. (2005) Plant Production Science 8(5): 567-577	Fig. 5a	1	Zea mays	Angiosperm monocot (Commelinoids)	Poaceae	Leaf	monthophyll center	Toxicity	Intensidad lumínica	Control Light	Control	Growth chamber	600	27.5	12	19.1	0.4	16.74	0.0238949	2.09424	15.685	0.05	7	7142.86	95.3896	0.318776	43930.2	0.280078	6095.28	0.0388605	7.20725	112.928	238.986	52.747	0	0	Alone	Yes	0	0
Hasan et al. (2005) Plant Production Science 8(5): 567-577	Fig. 5b	1	Zea mays	Angiosperm monocot (Commelinoids)	Poaceae	Leaf	monthophyll center	Toxicity	Intensidad lumínica	NaCl 1% Light	Stress	Growth chamber	600	27.5	12						15.337	0.177	18	9833.33	111.922	1.16547	158612	1.04439	18478.2	0.121671	8.58372	44.914	232.868	80.7127	0.15	1	Alone/Group	Yes	4	0
Hasan et al. (2005) Plant Production Science 8(5): 567-577	Fig. 5c	1	Zea mays	Angiosperm monocot (Commelinoids)	Poaceae	Leaf	monthophyll center	Toxicity	Intensidad lumínica	NaCl 2% Light	Stress	Growth chamber	600	27.5	12						11.977	0.057	10	5700	85.2124	0.475912	49280.7	0.411461	7748.35	0.0646936	6.36015	69.842	234.874	70.2641	0	0	Alone/Group	Yes	2	0
Hasan et al. (2005) Plant Production Science 8(5): 567-577	Fig. 5d	1	Zea mays	Angiosperm monocot (Commelinoids)	Poaceae	Leaf	monthophyll center	Toxicity	Intensidad lumínica	NaCl 3% Light	Stress	Growth chamber	600	27.5	12	18.5	0.7	20.35	0.034398	3.78378	6.766	0.108	8	13500	131.139	1.59622	98393.6	1.45424	9661.48	0.142795	10.1841	48.578	233.147	79.1642	0	0	Alone/Group	Yes	1	0
Hasan et al. (2005) Plant Production Science 8(5): 567-577	Fig. 6a	1	Zea mays	Angiosperm monocot (Commelinoids)	Poaceae	Leaf	Bundle sheat center	Toxicity	Intensidad lumínica	Control Light	Control	Growth chamber	600	27.5	12	19.7	0.2	8.55	0.0233918	1.01523	20.196	0.082	5	16400	144.54	0.884574	75371.9	0.813073	6669.92	0.0719516	11.3003	36.095	205.472	82.4331	10.926	28	Alone/Group	Yes	1	0
Hasan et al. (2005) Plant Production Science 8(5): 567-577	Fig. 6b	1	Zea mays	Angiosperm monocot (Commelinoids)	Poaceae	Leaf	Bundle sheat center	Toxicity	Intensidad lumínica	NaCl 1% Light	Stress	Growth chamber	600	27.5	12						6.143	0.109	6	18166.7	152.126	1.83625	100623	1.69513	8432.88	0.142063	11.9322	121.127	198.452	38.9641	0.207	3	Alone/Group	Yes	1	0
Hasan et al. (2005) Plant Production Science 8(5): 567-577	Fig. 6c	1	Zea mays	Angiosperm monocot (Commelinoids)	Poaceae	Leaf	Bundle sheat center	Toxicity	Intensidad lumínica	NaCl 2% Light	Stress	Growth chamber	600	27.5	12						8.453	0.24	6	40000	225.733	2.83923	227527	2.69167	12595.3	0.149004	18.0645	75.152	219.836	65.8145	0	0	Alone/Group	Yes	2	0
Hasan et al. (2005) Plant Production Science 8(5): 567-577	Fig. 6d	1	Zea mays	Angiosperm monocot (Commelinoids)	Poaceae	Leaf	Bundle sheat center	Toxicity	Intensidad lumínica	NaCl 3% Light	Stress	Growth chamber	600	27.5	12	8.7	0.3	8.4	0.0357143	3.44828	6.209	0.157	8	19625	158.114	2.52859	145385	2.34151	11695.3	0.188361	12.431	45.295	234.167	80.657	0	0	Alone	Yes	0	0
Hasan et al. (2005) Plant Production Science 8(5): 567-577	Fig. 7a	1	Zea mays	Angiosperm monocot (Commelinoids)	Poaceae	Leaf	monthophyll center	Toxicity	Intensidad lumínica	Control Darkness	Control	Growth chamber	600	27.5	12	12.8	0.1	8.96	0.0111607	0.78125	7.929	0.059	12	4916.67	79.1408	0.744104	50418.7	0.635877	8611.34	0.108606	5.85492	120.614	223.614	46.0615	0	0	Alone/Group	Yes	2	0
Hasan et al. (2005) Plant Production Science 8(5): 567-577	Fig. 7b	1	Zea mays	Angiosperm monocot (Commelinoids)	Poaceae	Leaf	monthophyll center	Toxicity	Intensidad lumínica	NaCl 1% Darkness	Stress	Growth chamber	600	27.5	12						16.579	0.086	13	6615.38	91.8	0.518729	75163.8	0.453368	10880	0.0656251	6.90845	85.662	222.132	61.4364	0	0	Alone/Group	Yes	1	0
Hasan et al. (2005) Plant Production Science 8(5): 567-577	Fig. 7c	1	Zea mays	Angiosperm monocot (Commelinoids)	Poaceae	Leaf	monthophyll center	Toxicity	Intensidad lumínica	NaCl 2% Darkness	Stress	Growth chamber	600	27.5	12						7.763	0.042	11	3818.18	69.7419	0.541028	35102.1	0.452172	6919.31	0.089132	5.07306	87.487	193.219	54.7213	0	0	Alone/Group	Yes	2	0
Hasan et al. (2005) Plant Production Science 8(5): 567-577	Fig. 7d	1	Zea mays	Angiosperm monocot (Commelinoids)	Poaceae	Leaf	monthophyll center	Toxicity	Intensidad lumínica	NaCl 3% Darkness	Stress	Growth chamber	600	27.5	12	14	0.1	15.4	0.00649351	0.714286	11.537	0.059	12	4916.67	79.1408	0.511398	50418.7	0.437018	8611.34	0.0746411	5.85492	77.434	196.94	60.6814	0	0	Alone/Group	Yes	2	0
Hasan et al. (2005) Plant Production Science 8(5): 567-577	Fig. 8a	1	Zea mays	Angiosperm monocot (Commelinoids)	Poaceae	Leaf	Bundle sheat center	Toxicity	Intensidad lumínica	Control Darkness	Control	Growth chamber	600	27.5	12	8.2	0	9.02	0	0	7.349	0.013	7	1857.14	48.6394	0.176895	9995.63	0.136013	3010.99	0.0409715	3.31971	98.429	209.202	52.9503	0	0	Alone	Yes	0	0
Hasan et al. (2005) Plant Production Science 8(5): 567-577	Fig. 8b	1	Zea mays	Angiosperm monocot (Commelinoids)	Poaceae	Leaf	Bundle sheat center	Toxicity	Intensidad lumínica	NaCl 1% Darkness	Stress	Growth chamber	600	27.5	12						7.357	0.01	2	5000	79.8087	0.135925	8557.28	0.116315	1447.81	0.0196794	5.91049	40.68	206.937	80.3418	0	0	Alone	Yes	0	0
Hasan et al. (2005) Plant Production Science 8(5): 567-577	Fig. 8c	1	Zea mays	Angiosperm monocot (Commelinoids)	Poaceae	Leaf	Bundle sheat center	Toxicity	Intensidad lumínica	NaCl 2% Darkness	Stress	Growth chamber	600	27.5	12						6.446	0.02	7	2857.14	60.3297	0.31027	16227.9	0.251752	3782.25	0.0586759	4.29056	97.876	200.885	51.2776	0	0	Alone/Group	Yes	2	0
Hasan et al. (2005) Plant Production Science 8(5): 567-577	Fig. 8d	1	Zea mays	Angiosperm monocot (Commelinoids)	Poaceae	Leaf	Bundle sheat center	Toxicity	Intensidad lumínica	NaCl 3% Darkness	Stress	Growth chamber	600	27.5	12	7.7	0.1	7.7	0.012987	1.2987	8.055	0.008	2	4000	71.3831	0.0993172	6715.08	0.0833654	1288.99	0.0160024	5.20956	96.278	206.625	53.4045	0	0	Alone	Yes	0	0
Schnablová et al. (2005) International Journal of Plant Sciences 166(5): 713-721	Fig. 5a	1	Nicotiana tabacum	Angiosperm dicot (Euasterids I)	Solanaceae	Leaf		Pathogens	Mutant	Control	Control	Greenhouse		21.5							8.52	0.119	6	19833.3	158.951	1.53806	110242	1.42486	8818.84	0.113983	12.5007	6.465	230.481	97.195	0.783	2	Group	Yes	3	0
Schnablová et al. (2005) International Journal of Plant Sciences 166(5): 713-721	Fig. 5c	1	Nicotiana tabacum	Angiosperm dicot (Euasterids I)	Solanaceae	Leaf		Pathogens	Mutant	Control grafted	Control	Greenhouse		21.5							8.569	0.023	3	7666.67	98.8254	0.305485	20302.3	0.269655	2709.4	0.0359863	7.49327	6.662	226.551	97.0594	1.04	2	Alone	Yes	0	0
Achor et al. (2005) Journal of the American Society for Horticultural Science 130(5): 667-673	Fig. 1b	1	Citrus paradisi	Angiosperm dicot (Eurosids II)	Rutaceae	Leaf		Toxicity		Control	Control	Field				47.71					11.253	0.3	6	50000	252.377	5.07872	286051	4.84257	14102	0.238733	20.2844	142.691	240.623	40.6994	5.346	3	Alone/Group	Yes	1	0
Achor et al. (2005) Journal of the American Society for Horticultural Science 130(5): 667-673	Fig. 1b	2	Citrus paradisi	Angiosperm dicot (Eurosids II)	Rutaceae	Leaf		Toxicity		Control	Control	Field				47.71					5.489	0.552	5	110400	375.016	10.0565	534750	9.74222	17530.9	0.319382	30.5033	180.595	240.623	24.9469	0	0	Alone	Yes	0	0
Achor et al. (2005) Journal of the American Society for Horticultural Science 130(5): 667-673	Fig. 1d	1	Citrus paradisi	Angiosperm dicot (Eurosids II)	Rutaceae	Leaf		Toxicity		Biuret Chlorosis mild	Stress	Field				25.65					5.655	0.449	7	64142.9	285.851	8.5933	430568	8.24054	18660.7	0.357142	23.0735	110.426	208.329	46.9944	0.43	1	Alone/Group (line)	Yes	2	0
Achor et al. (2005) Journal of the American Society for Horticultural Science 130(5): 667-673	Fig. 1f	1	Citrus paradisi	Angiosperm dicot (Eurosids II)	Rutaceae	Leaf		Toxicity		Biuret Chlorosis severe	Stress	Field				7.86					3.445	1.156	29	39862.1	225.344	33.5559	1.09582e+06	31.8089	60770.8	1.76403	18.032	126.326	238.752	47.089	0	0	Group	Not visible	3	0
Achor et al. (2005) Journal of the American Society for Horticultural Science 130(5): 667-673	Fig. 2b	1	Citrus sinensis	Angiosperm dicot (Eurosids II)	Rutaceae	Leaf		Toxicity		Control	Control	Field				33.38					7.567	0.272	8	34000	208.116	4.701	256673	4.43611	15465.4	0.26729	16.5966	137.028	235.653	41.8518	1.781	3	Alone	Not visible	0	0
Achor et al. (2005) Journal of the American Society for Horticultural Science 130(5): 667-673	Fig. 2b	2	Citrus sinensis	Angiosperm dicot (Eurosids II)	Rutaceae	Leaf		Toxicity		Control	Control	Field				33.38					5.166	0.761	13	58538.5	273.077	15.22	728297	14.5659	33090.5	0.661811	22.0092	138.324	235.653	41.3018	0.166	1	Alone/Group	Not visible	5	0
Achor et al. (2005) Journal of the American Society for Horticultural Science 130(5): 667-673	Fig. 2b	3	Citrus sinensis	Angiosperm dicot (Eurosids II)	Rutaceae	Leaf		Toxicity		Control	Control	Field				33.38					8.531	0.862	11	78363.6	315.953	11.147	829995	10.7332	32444.7	0.419562	25.5818	157.397	235.653	33.2081	0.798	2	Alone/Group	Not visible	3	0
Achor et al. (2005) Journal of the American Society for Horticultural Science 130(5): 667-673	Fig. 2d	1	Citrus sinensis	Angiosperm dicot (Eurosids II)	Rutaceae	Leaf		Toxicity		Biuret Chlorosis mild	Stress	Field				21.86					2.985	0.835	5	167000	461.236	30.9718	813832	30.1866	21593.9	0.800962	37.688	179.335	236.276	24.0994	0.289	1	Alone/Group (line)	Not visible	2	0
Achor et al. (2005) Journal of the American Society for Horticultural Science 130(5): 667-673	Fig. 5c	1	Citrus sinensis	Angiosperm dicot (Eurosids II)	Rutaceae	Leaf		Toxicity		Deficiency of zinc	Stress	Field									11.38	1.204	16	75250	309.612	10.9874	1.15838e+06	10.5711	46236.2	0.42194	25.0535	69.936	199.919	65.0178	0.422	2	Alone/Group	Yes	4	0
Achor et al. (2005) Journal of the American Society for Horticultural Science 130(5): 667-673	Fig. 6d	1	Citrus sinensis	Angiosperm dicot (Eurosids II)	Rutaceae	Leaf		Toxicity		Deficiency of zinc	Stress	Field									10.517	0.312	11	28363.6	190.084	3.24662	292763	3.04645	19395.5	0.201827	15.0944	82.427	191.671	56.9956	0.907	2	Alone/Group	Yes	2	0
Bondada et al. (2005) Environmental and Experimental Botany 54: 41-48	Fig. 3b	1	Citrus sinensis	Angiosperm dicot (Eurosids II)	Rutaceae	Leaf		Deficiency		286 mmol N/m2	Stress	Field				6.82	0.29	3.11	0.0932476	4.2522			1			0.558443						30.2	220.635	86.3122	0	0	Alone	Yes	0	0
Bondada et al. (2005) Environmental and Experimental Botany 54: 41-48	Fig. 3a	1	Citrus sinensis	Angiosperm dicot (Eurosids II)	Rutaceae	Leaf		Deficiency		125 mmol N/m2	Stress	Field				3.81	0.82	15.25	0.0537705	21.5223			15			12.3766						31.985	230.446	86.1204		2	Group	Yes	3	0
Cardini et al. (2005) Journal of Plant Physiology 162: 517-528	Fig. 1	1	Ceratozamia fuscoviridis	Gymnosperm	Zamiaceae	Leaflet		Difference between species of the same genus		Control	Control	Field											43			23.353						32.958	206.382	84.0306		0	Alone/Group	Yes	2	1
Cardini et al. (2005) Journal of Plant Physiology 162: 517-528	Fig. 3	1	Ceratozamia mexicana	Gymnosperm	Zamiaceae	Leaflet		Difference between species of the same genus		Control	Control	Field											2			0.868889						47.696	224.904	78.7927		2	Alone	Yes	0	0
Cardini et al. (2005) Journal of Plant Physiology 162: 517-528	Fig. 3	2	Ceratozamia kuesteriana	Gymnosperm	Zamiaceae	Leaflet		Difference between species of the same genus		Control	Control	Field											9			4.80629						48.059	241.489	80.0989		0	Alone/Group	YEs	2	0
Cardini et al. (2005) Journal of Plant Physiology 162: 517-528	Fig. 3	3	Ceratozamia kuesteriana	Gymnosperm	Zamiaceae	Leaflet		Difference between species of the same genus		Control	Control	Field											3			3.03556						37.339	241.489	84.538		0	Alone/Group	Yes	2	0
Cardini et al. (2005) Journal of Plant Physiology 162: 517-528	Fig. 3	4	Ceratozamia kuesteriana	Gymnosperm	Zamiaceae	Leaflet		Difference between species of the same genus		Control	Control	Field											7			1.36184						43	241.489	82.1938		0	Alone/Group	Yes	2	0
Cardini et al. (2005) Journal of Plant Physiology 162: 517-528	Fig. 3	5	Ceratozamia kuesteriana	Gymnosperm	Zamiaceae	Leaflet		Difference between species of the same genus		Control	Control	Field											12			3.49672						50.452	241.489	79.108		0	Alone/Group	Yes	3	0
Cardini et al. (2005) Journal of Plant Physiology 162: 517-528	Fig. 4	1	Ceratozamia robusta	Gymnosperm	Zamiaceae	Leaflet		Difference between species of the same genus		Control	Control	Field											15			4.5909						36.218	199.11	81.8101		2	Alone/Group (line)	Yes	3	0
Viçankova et al. (2005) Plant, Soil and Environment 51 (11): 491-495	Fig. 1a	1	Zea mays	Angiosperm monocot (Commelinoids)	Poaceae	Leaf		Structural development	Genotype	Inbred line Young	Stress	Growth chamber	500	20.5		7.9	0.01501			0.19	8.052	0.021	5	4200	73.1459	0.28521	17705.1	0.240461	3305.55	0.0448941	5.35618	27.297	253.306	89.2237	0.689	5
Viçankova et al. (2005) Plant, Soil and Environment 51 (11): 491-495	Table 1		Zea mays	Angiosperm monocot (Commelinoids)	Poaceae	Leaf		Structural development	Genotype	Inbred line Young	Stress	Growth chamber	500	20.5		6.49	0.005841			0.09
Viçankova et al. (2005) Plant, Soil and Environment 51 (11): 491-495	Fig. 1b	1	Zea mays	Angiosperm monocot (Commelinoids)	Poaceae	Leaf		Structural development	Genotype	Inbred line Old	Stress	Growth chamber	500	20.5		7.74	0.061146			0.79	5.638	0.028	4	7000	94.4309	0.558102	24567.4	0.489683	3446.87	0.0687039	7.12745	26.148	255	89.7459	0.621	6	Alone	Yes	0	0
Viçankova et al. (2005) Plant, Soil and Environment 51 (11): 491-495	Table 1		Zea mays	Angiosperm monocot (Commelinoids)	Poaceae	Leaf		Structural development	Genotype	Inbred line Old	Stress	Growth chamber	500	20.5		8.93	0.077691			0.87
Viçankova et al. (2005) Plant, Soil and Environment 51 (11): 491-495	Table 1		Zea mays	Angiosperm monocot (Commelinoids)	Poaceae	Leaf		Structural development	Genotype	Hybrid line Old	Stress	Growth chamber	500	20.5		8.93	0.061617			0.69
Viçankova et al. (2005) Plant, Soil and Environment 51 (11): 491-495	Table 1		Zea mays	Angiosperm monocot (Commelinoids)	Poaceae	Leaf		Structural development	Genotype	Hybrid line Old	Stress	Growth chamber	500	20.5		6.44	0.062468			0.97
Viçankova et al. (2005) Plant, Soil and Environment 51 (11): 491-495	Fig. 1c	1	Zea mays	Angiosperm monocot (Commelinoids)	Poaceae	Leaf		Structural development	Genotype	Inbred line Senescent	Stress	Growth chamber	500	20.5		5.63	0.12386			2.2	5.777	0.152	5	30400	196.79	2.73627	142945	2.57327	9132.14	0.164395	15.653	29.037	255	88.6129	0.222	4	Alone	Yes	0	0
Viçankova et al. (2005) Plant, Soil and Environment 51 (11): 491-495	Table 1		Zea mays	Angiosperm monocot (Commelinoids)	Poaceae	Leaf		Structural development	Genotype	Inbred line Senescent	Stress	Growth chamber	500	20.5		6.81	0.216558			3.18
Hernández et al. (2004) Physiologia Plantarum 122: 486-495	Fig. 4a	1	Prunus persica	Angiosperm dicot (Eurosids I)	Rosaceae	Leaf	parenchyme	Pathogens		Control	Control	Greenhouse									5	0.049	2	24500	176.664	1.25705	45751.5	1.17372	3273.5	0.0839789	13.9763	114.775	236.97	51.5656	1.102	1	Alone	Not visible	0	0
Hernández et al. (2004) Physiologia Plantarum 122: 486-495	Fig. 4a	2	Prunus persica	Angiosperm dicot (Eurosids I)	Rosaceae	Leaf	parenchyme	Pathogens		Control	Control	Greenhouse									7.5	0.116	5	23200	171.913	1.54667	108099	1.44132	7959.86	0.106132	13.5805	115.421	236.97	51.293	0	0	Alone/Group	Not visible	1	0
Hernández et al. (2004) Physiologia Plantarum 122: 486-495	Fig. 4a	3	Prunus persica	Angiosperm dicot (Eurosids I)	Rosaceae	Leaf	parenchyme	Pathogens		Control	Control	Greenhouse									17.352	0.154	8	19250	156.596	1.08275	142498	1.00188	11580.9	0.0814237	12.3045	84.27	236.97	64.4385	3.129	1	Alone/Group	Not visible	1	0
Hernández et al. (2004) Physiologia Plantarum 122: 486-495	Fig. 4b	1	Prunus persica	Angiosperm dicot (Eurosids I)	Rosaceae	Leaf	parenchyme	Pathogens		Control	Control	Greenhouse											9			0.433904						53.88	239.333	77.4874	3.572	3	Alone/Group	Not visible	2	0
Hernández et al. (2004) Physiologia Plantarum 122: 486-495	Fig. 4c	1	Prunus persica	Angiosperm dicot (Eurosids I)	Rosaceae	Leaf	parenchyme	Pathogens		Control	Control	Greenhouse									2.85	0.068	3	22666.7	169.926	2.38596	63314.9	2.22158	4719.72	0.165604	13.415	86.327	244.216	64.6514	0	0	Alone/Group	Not visible	1	0
Hernández et al. (2004) Physiologia Plantarum 122: 486-495	Fig. 4c	2	Prunus persica	Angiosperm dicot (Eurosids I)	Rosaceae	Leaf	parenchyme	Pathogens		Control	Control	Greenhouse									5.752	0.1	4	25000	178.458	1.73853	93436.3	1.62441	6614.61	0.114997	14.1257	73.633	244.216	69.8492	0	0	Alone	Not visible	0	0
Hernández et al. (2004) Physiologia Plantarum 122: 486-495	Fig. 4c	3	Prunus persica	Angiosperm dicot (Eurosids I)	Rosaceae	Leaf	parenchyme	Pathogens		Control	Control	Greenhouse									8.368	0.249	10	24900	178.1	2.97562	232624	2.77992	16502.9	0.197214	14.096	79.915	244.216	67.2769	0	0	Alone/Group	Not visible	2	0
Hernández et al. (2004) Physiologia Plantarum 122: 486-495	Fig. 4c	4	Prunus persica	Angiosperm dicot (Eurosids I)	Rosaceae	Leaf	parenchyme	Pathogens		Control	Control	Greenhouse									5.533	0.076	4	19000	155.576	1.37358	70286.7	1.27032	5751.98	0.103958	12.2196	62.508	244.216	74.4046	0	0	Alone	Not visible	0	0
Hernández et al. (2004) Physiologia Plantarum 122: 486-495	Fig. 4c	5	Prunus persica	Angiosperm dicot (Eurosids I)	Rosaceae	Leaf	parenchyme	Pathogens		Control	Control	Greenhouse									2.573	0.087	6	14500	135.909	3.38127	79528.5	3.09088	7515.86	0.292105	10.5814	111.586	244.216	54.3085	0	0	Alone	Not visible	0	0
Hernández et al. (2004) Physiologia Plantarum 122: 486-495	Fig. 4c	6	Prunus persica	Angiosperm dicot (Eurosids I)	Rosaceae	Leaf	parenchyme	Pathogens		Control	Control	Greenhouse									2.036	0.052	2	26000	181.992	2.55403	48652.6	2.38962	3373.92	0.165713	14.4202	83.595	244.216	65.7701	0	0	Alone	Not visible	0	0
Hernández et al. (2004) Physiologia Plantarum 122: 486-495	Fig. 4c	7	Prunus persica	Angiosperm dicot (Eurosids I)	Rosaceae	Leaf	parenchyme	Pathogens		Control	Control	Greenhouse									3.495	0.16	9	17777.8	150.489	4.57797	147571	4.22235	12510.5	0.357953	11.7958	92.318	244.216	62.1982	0	0	Alone	Not visible	0	0
Hernández et al. (2004) Physiologia Plantarum 122: 486-495	Fig. 4c	8	Prunus persica	Angiosperm dicot (Eurosids I)	Rosaceae	Leaf	parenchyme	Pathogens		Control	Control	Greenhouse									5.971	0.11	4	27500	187.168	1.84224	103113	1.7269	6942.98	0.116278	14.8514	67.236	244.216	72.4686	0	0	Alone/Group	Not visible	3	0
Hernández et al. (2004) Physiologia Plantarum 122: 486-495	Fig. 4c	9	Prunus persica	Angiosperm dicot (Eurosids I)	Rosaceae	Leaf	parenchyme	Pathogens		Control	Control	Greenhouse									5.02	0.094	3	31333.3	199.788	2.10526	88483.8	1.98172	5564.05	0.124615	15.9028	86.724	244.216	64.4888	0.555	1	Alone	Not visible	0	0
Hernández et al. (2004) Physiologia Plantarum 122: 486-495	Fig. 4c	10	Prunus persica	Angiosperm dicot (Eurosids I)	Rosaceae	Leaf	parenchyme	Pathogens		Control	Control	Greenhouse									2.387	0.073	7	10428.6	115.26	3.05823	65631	2.74952	7406.18	0.310271	8.86166	83.847	244.216	65.6669	0	0	Alone/Group	Not visible	2	0
Hernández et al. (2004) Physiologia Plantarum 122: 486-495	Fig. 4e	1	Prunus persica	Angiosperm dicot (Eurosids I)	Rosaceae	Leaf	parenchyme	Pathogens		Infected PPV (plum pox virus)	Stress	Greenhouse									3.327	0.109	9	12111.1	124.21	3.27622	98774.1	2.96886	10281.4	0.30903	9.60704	14.377	246.222	94.161	0	0	Alone/Group (line)	Yes	3	0
Urbanek et al. (2004) Plant Cell, Tissue and Organ Culture 79: 329-340	Fig. 7b	1	Cucurbita pepo	Angiosperm dicot (Eurosids I)	Cucurbitaceae	Leaf	monthophyll	Regeneración via embriogénesis somática		Regenerated plant	Stress	Growth chamber	200	26	16						7.269	0.061	1	61000	278.76	0.887531	58432.1	0.850169	2598.98	0.0378144	22.4827	145.615	239.115	39.1025	0.396	1	Alone	Yes	0	0
Nyitrai et al. (2004) Plant Biology 6: 708-714	Fig. 3a	1	Phaseolus vulgaris	Angiosperm dicot (Eurosids I)	Fabaceae	Leaf		Toxicity		Control	Control	Growth chamber	100	21	14						10.843	1.723	10	172300	468.498	17.078	1.68001e+06	16.6519	43872.3	0.434852	38.2931	45.974	217	78.8138	0.754	1	Alone/Group (line)	Yes	3	0
Nyitrai et al. (2004) Plant Biology 6: 708-714	Fig. 3b	1	Phaseolus vulgaris	Angiosperm dicot (Eurosids I)	Fabaceae	Leaf		Toxicity		10-7M Ti	Stress	Growth chamber	100	21	14						6.974	0.098	2	49000	249.841	1.44756	93397.1	1.37957	4652.85	0.0687275	20.0731	25.358	216.723	88.2993	0.204	1	Alone	Yes	0	0
Nyitrai et al. (2004) Plant Biology 6: 708-714	Fig. 3c	1	Phaseolus vulgaris	Angiosperm dicot (Eurosids I)	Fabaceae	Leaf		Toxicity		10-7M Pb	Stress	Growth chamber	100	21	14						34.879	0.304	4	76000	311.152	1.76724	292538	1.7006	11617.1	0.0675332	25.1817	48.891	216.989	77.4684	17.677	7	Alone	Yes	0	0
Nyitrai et al. (2004) Plant Biology 6: 708-714	Fig. 3d	1	Phaseolus vulgaris	Angiosperm dicot (Eurosids I)	Fabaceae	Leaf		Toxicity		10-7M DCMU	Stress	Growth chamber	100	21	14						20.255	0.739	16	46187.5	242.565	4.25226	703251	4.04656	36125.6	0.207869	19.4668	29.056	217	86.6101	2.876	3	Alone/Group (line)	Yes	1	0
Rinnan et al. (2004) Annals of Botany 94: 623-634	Tables 1&2		Sphagnum angustifolium	Bryophyte	Sphagnaceae	Capitulum		Ozone		Control	Control	Growth chamber	490	15.5	22	2	0.1312	8.2	0.016	6.56
Rinnan et al. (2004) Annals of Botany 94: 623-634	Tables 1&2		Sphagnum angustifolium	Bryophyte	Sphagnaceae	Capitulum		Ozone		50 ppb ozone	Stress	Growth chamber	490	15.5	22	1	0.1095	7.3	0.015	10.95
Rinnan et al. (2004) Annals of Botany 94: 623-634	Tables 1&2		Sphagnum angustifolium	Bryophyte	Sphagnaceae	Capitulum		Ozone		100 ppb ozone	Stress	Growth chamber	490	15.5	22	1.4	0.22848	13.44	0.017	16.32
Rinnan et al. (2004) Annals of Botany 94: 623-634	Fig. 1b	1	Sphagnum angustifolium	Bryophyte	Sphagnaceae	Capitulum		Ozone		150 ppb ozone	Stress	Growth chamber	490	15.5	22	1.8	0.24624	12.96	0.019	13.68	0.934	0.041	4	10250	114.269	6.47709	36826.2	5.81772	4194.74	0.662676	8.77913	28.04	254.348	88.9757	0.301	2	Group	Yes	1	0
Rinnan et al. (2004) Annals of Botany 94: 623-634	Fig. 1b	2	Sphagnum angustifolium	Bryophyte	Sphagnaceae	Capitulum		Ozone		150 ppb ozone	Stress	Growth chamber	490	15.5	22	1.8	0.24624	12.96	0.019	13.68	1.665	0.138	11	12545.5	126.418	10.8405	125275	9.84095	12795.1	1.00511	9.7909	31.384	254.348	87.661	0.392	1	Alone/Group (line)	Yes	4	0
Rinnan et al. (2004) Annals of Botany 94: 623-634	Fig. 1a	1	Sphagnum angustifolium	Bryophyte	Sphagnaceae	Capitulum		Ozone		Control	Control	Growth chamber	490	9	12	1.3	0.08112	6.76	0.012	6.24	2.391	0.139	9	15444.4	140.266	5.81347	127428	5.32947	11643.3	0.486964	10.9443	14.919	231.825	93.5645	0	0	Group (line)	Yes	2	0
Rinnan et al. (2004) Annals of Botany 94: 623-634	Fig. 1a	2	Sphagnum angustifolium	Bryophyte	Sphagnaceae	Capitulum		Ozone		Control	Control	Growth chamber	490	9	12	1.3	0.08112	6.76	0.012	6.24	0.967	0.068	4	17000	147.16	7.03206	62599.9	6.47362	5434.71	0.562018	11.5185	22.655	231.825	90.2275	0	0	Alone/Group (line)	Yes	1	0
Rinnan et al. (2004) Annals of Botany 94: 623-634	Fig. 1a	3	Sphagnum angustifolium	Bryophyte	Sphagnaceae	Capitulum		Ozone		Control	Control	Growth chamber	490	9	12	1.3	0.08112	6.76	0.012	6.24	1.313	0.089	6	14833.3	137.463	6.77837	81441.7	6.20272	7603.7	0.579109	10.7108	10.515	231.825	95.4643	0	0	Group (line)	Yes	2	0
Rinnan et al. (2004) Annals of Botany 94: 623-634	Tables 1&2		Sphagnum angustifolium	Bryophyte	Sphagnaceae	Capitulum		Ozone		50 ppb ozone	Stress	Growth chamber	490	9	12	1.3	0.1287	11.7	0.011	9.9
Rinnan et al. (2004) Annals of Botany 94: 623-634	Tables 1&2		Sphagnum angustifolium	Bryophyte	Sphagnaceae	Capitulum		Ozone		100 ppb ozone	Stress	Growth chamber	490	9	12	1.3	0.1092	7.8	0.014	8.4
Rinnan et al. (2004) Annals of Botany 94: 623-634	Tables 1&2		Sphagnum angustifolium	Bryophyte	Sphagnaceae	Capitulum		Ozone		150 ppb ozone	Stress	Growth chamber	490	9	12	1.2	0.08784	7.32	0.012	7.32
Rinnan et al. (2004) Annals of Botany 94: 623-634	Tables 1&2		Sphagnum papillosum	Bryophyte	Sphagnaceae	Capitulum		Ozone		Control	Control	Growth chamber	490	15.5	22	3.6	0.189	12.6	0.015	5.25
Rinnan et al. (2004) Annals of Botany 94: 623-634	Tables 1&2		Sphagnum papillosum	Bryophyte	Sphagnaceae	Capitulum		Ozone		50 ppb ozone	Stress	Growth chamber	490	15.5	22	3	0.153	10.2	0.015	5.1
Rinnan et al. (2004) Annals of Botany 94: 623-634	Tables 1&2		Sphagnum papillosum	Bryophyte	Sphagnaceae	Capitulum		Ozone		100 ppb ozone	Stress	Growth chamber	490	15.5	22	1.8	0.29664	18.54	0.016	16.48
Rinnan et al. (2004) Annals of Botany 94: 623-634	Tables 1&2		Sphagnum papillosum	Bryophyte	Sphagnaceae	Capitulum		Ozone		150 ppb ozone	Stress	Growth chamber	490	15.5	22	2.4	0.1152	7.68	0.015	4.8
Rinnan et al. (2004) Annals of Botany 94: 623-634	Tables 1&2		Sphagnum papillosum	Bryophyte	Sphagnaceae	Capitulum		Ozone		Control	Control	Growth chamber	490	9	12	2.7	0.27216	11.34	0.024	10.08
Rinnan et al. (2004) Annals of Botany 94: 623-634	Tables 1&2		Sphagnum papillosum	Bryophyte	Sphagnaceae	Capitulum		Ozone		50 ppb ozone	Stress	Growth chamber	490	9	12	2.3	0.1771	12.65	0.014	7.7
Rinnan et al. (2004) Annals of Botany 94: 623-634	Tables 1&2		Sphagnum papillosum	Bryophyte	Sphagnaceae	Capitulum		Ozone		100 ppb ozone	Stress	Growth chamber	490	9	12	1.8	0.13248	8.28	0.016	7.36
Rinnan et al. (2004) Annals of Botany 94: 623-634	Tables 1&2		Sphagnum papillosum	Bryophyte	Sphagnaceae	Capitulum		Ozone		150 ppb ozone	Stress	Growth chamber	490	9	12	1.2	0.08448	5.28	0.016	7.04
Rinnan et al. (2004) Annals of Botany 94: 623-634	Tables 1&2		Sphagnum magellanicum	Bryophyte	Sphagnaceae	Capitulum		Ozone		Control	Control	Growth chamber	490	15.5	22	2.3	0.14168	10.12	0.014	6.16
Rinnan et al. (2004) Annals of Botany 94: 623-634	Tables 1&2		Sphagnum magellanicum	Bryophyte	Sphagnaceae	Capitulum		Ozone		50 ppb ozone	Stress	Growth chamber	490	15.5	22	2.4	0.13416	10.32	0.013	5.59
Rinnan et al. (2004) Annals of Botany 94: 623-634	Tables 1&2		Sphagnum magellanicum	Bryophyte	Sphagnaceae	Capitulum		Ozone		100 ppb ozone	Stress	Growth chamber	490	15.5	22	1.8	0.1944	10.8	0.018	10.8
Rinnan et al. (2004) Annals of Botany 94: 623-634	Tables 1&2		Sphagnum magellanicum	Bryophyte	Sphagnaceae	Capitulum		Ozone		150 ppb ozone	Stress	Growth chamber	490	15.5	22	2.2	0.13156	10.12	0.013	5.98
Rinnan et al. (2004) Annals of Botany 94: 623-634	Fig. 1c	1	Sphagnum magellanicum	Bryophyte	Sphagnaceae	Capitulum		Ozone		Control	Control	Growth chamber	490	9	12	1.6	0.1104	7.36	0.015	6.9	1.465	0.063	9	7000	94.4309	4.30034	55276.6	3.77315	7755.46	0.529383	7.12745	34.557	250.824	86.2226	0	0	Alone/Group (line)	Yes	3	0
Rinnan et al. (2004) Annals of Botany 94: 623-634	Fig. 1c	2	Sphagnum magellanicum	Bryophyte	Sphagnaceae	Capitulum		Ozone		Control	Control	Growth chamber	490	9	12	1.6	0.1104	7.36	0.015	6.9	1.235	0.025	6	4166.67	72.855	2.02429	21062.5	1.70547	3950.22	0.319856	5.33199	24.128	250.824	90.3805	0	0	Alone/Group (line)	Yes	1	0
Rinnan et al. (2004) Annals of Botany 94: 623-634	Tables 1&2		Sphagnum magellanicum	Bryophyte	Sphagnaceae	Capitulum		Ozone		50 ppb ozone	Stress	Growth chamber	490	9	12	1.6	0.1392	9.28	0.015	8.7
Rinnan et al. (2004) Annals of Botany 94: 623-634	Tables 1&2		Sphagnum magellanicum	Bryophyte	Sphagnaceae	Capitulum		Ozone		100 ppb ozone	Stress	Growth chamber	490	9	12	2.9	0.16646	11.89	0.014	5.74
Rinnan et al. (2004) Annals of Botany 94: 623-634	Tables 1&2		Sphagnum magellanicum	Bryophyte	Sphagnaceae	Capitulum		Ozone		150 ppb ozone	Stress	Growth chamber	490	9	12	1.3	0.0975	6.5	0.015	7.5
Rinnan et al. (2004) Annals of Botany 94: 623-634	Fig. 1d	1	Eriophorum vaginatum	Angiosperm monocot (Commelinoids)	Cyperaceae	Leaf	monthophyll	Ozone		50 ppb ozone	Stress	Growth chamber	490	15.5	22	9.075					10.547	0.201	24	8375	103.29	2.53948	178417	2.25417	22685.1	0.286609	7.86496	39.156	254.277	84.601	2.632	1	Alone/Group	Yes	4	0
Rinnan et al. (2004) Annals of Botany 94: 623-634	Fig. 1d	2	Eriophorum vaginatum	Angiosperm monocot (Commelinoids)	Cyperaceae	Leaf	monthophyll	Ozone		50 ppb ozone	Stress	Growth chamber	490	15.5	22	9.075					22.346	0.685	79	8670.89	105.099	3.84637	609331	3.42148	76018.4	0.426854	8.01556	24.39	254.277	90.4081	4.537	3	Alone/Group (line)	Yes	13	0
Rinnan et al. (2004) Annals of Botany 94: 623-634	Tables 1&2		Andromeda polifolia	Angiosperm dicot (Asterids)	Ericaceae	Leaf	monthophyll spongy	Ozone		Control	Control	Growth chamber	490	15.5	22	13.6	0.58752	32.64	0.018	4.32
Rinnan et al. (2004) Annals of Botany 94: 623-634	Tables 1&2		Andromeda polifolia	Angiosperm dicot (Asterids)	Ericaceae	Leaf	monthophyll spongy	Ozone		50 ppb ozone	Stress	Growth chamber	490	15.5	22	16	0.864	43.2	0.02	5.4
Rinnan et al. (2004) Annals of Botany 94: 623-634	Tables 1&2		Andromeda polifolia	Angiosperm dicot (Asterids)	Ericaceae	Leaf	monthophyll spongy	Ozone		100 ppb ozone	Stress	Growth chamber	490	15.5	22	16.1	0.60214	35.42	0.017	3.74
Rinnan et al. (2004) Annals of Botany 94: 623-634	Tables 1&2		Andromeda polifolia	Angiosperm dicot (Asterids)	Ericaceae	Leaf	monthophyll spongy	Ozone		150 ppb ozone	Stress	Growth chamber	490	15.5	22	13.5	0.8073	31.05	0.026	5.98
Rinnan et al. (2004) Annals of Botany 94: 623-634	Tables 1&2		Andromeda polifolia	Angiosperm dicot (Asterids)	Ericaceae	Leaf	monthophyll palisade	Ozone		Control	Control	Growth chamber	490	15.5	22	17.2	1.05264	61.92	0.017	6.12
Rinnan et al. (2004) Annals of Botany 94: 623-634	Tables 1&2		Andromeda polifolia	Angiosperm dicot (Asterids)	Ericaceae	Leaf	monthophyll palisade	Ozone		50 ppb ozone	Stress	Growth chamber	490	15.5	22	21.6	1.63296	90.72	0.018	7.56
Rinnan et al. (2004) Annals of Botany 94: 623-634	Tables 1&2		Andromeda polifolia	Angiosperm dicot (Asterids)	Ericaceae	Leaf	monthophyll palisade	Ozone		100 ppb ozone	Stress	Growth chamber	490	15.5	22	19.4	0.57036	40.74	0.014	2.94
Rinnan et al. (2004) Annals of Botany 94: 623-634	Tables 1&2		Andromeda polifolia	Angiosperm dicot (Asterids)	Ericaceae	Leaf	monthophyll palisade	Ozone		150 ppb ozone	Stress	Growth chamber	490	15.5	22	17	1.8088	47.6	0.038	10.64
Rinnan et al. (2004) Annals of Botany 94: 623-634	Tables 1&2		Andromeda polifolia	Angiosperm dicot (Asterids)	Ericaceae	Leaf	monthophyll spongy	Ozone		Control	Control	Growth chamber	490	9	12	7.7	0.1771	17.71	0.01	2.3
Rinnan et al. (2004) Annals of Botany 94: 623-634	Tables 1&2		Andromeda polifolia	Angiosperm dicot (Asterids)	Ericaceae	Leaf	monthophyll spongy	Ozone		50 ppb ozone	Stress	Growth chamber	490	9	12	9.1	0.43225	22.75	0.019	4.75
Rinnan et al. (2004) Annals of Botany 94: 623-634	Tables 1&2		Andromeda polifolia	Angiosperm dicot (Asterids)	Ericaceae	Leaf	monthophyll spongy	Ozone		100 ppb ozone	Stress	Growth chamber	490	9	12	9.4	0.39292	20.68	0.019	4.18
Rinnan et al. (2004) Annals of Botany 94: 623-634	Tables 1&2		Andromeda polifolia	Angiosperm dicot (Asterids)	Ericaceae	Leaf	monthophyll spongy	Ozone		150 ppb ozone	Stress	Growth chamber	490	9	12	7.8	0.351	23.4	0.015	4.5
Rinnan et al. (2004) Annals of Botany 94: 623-634	Tables 1&2		Andromeda polifolia	Angiosperm dicot (Asterids)	Ericaceae	Leaf	monthophyll palisade	Ozone		Control	Control	Growth chamber	490	9	12	9.1	0.22477	17.29	0.013	2.47
Rinnan et al. (2004) Annals of Botany 94: 623-634	Tables 1&2		Andromeda polifolia	Angiosperm dicot (Asterids)	Ericaceae	Leaf	monthophyll palisade	Ozone		50 ppb ozone	Stress	Growth chamber	490	9	12	10.5	0.651	32.55	0.02	6.2
Rinnan et al. (2004) Annals of Botany 94: 623-634	Tables 1&2		Andromeda polifolia	Angiosperm dicot (Asterids)	Ericaceae	Leaf	monthophyll palisade	Ozone		100 ppb ozone	Stress	Growth chamber	490	9	12	9.3	0.35154	19.53	0.018	3.78
Rinnan et al. (2004) Annals of Botany 94: 623-634	Tables 1&2		Andromeda polifolia	Angiosperm dicot (Asterids)	Ericaceae	Leaf	monthophyll palisade	Ozone		150 ppb ozone	Stress	Growth chamber	490	9	12	6.4	0.37632	31.36	0.012	5.88
Rinnan et al. (2004) Annals of Botany 94: 623-634	Tables 1&2		Vaccinium oxycoccus	Angiosperm dicot (Asterids)	Ericaceae	Leaf	monthophyll spongy	Ozone		Control	Control	Growth chamber	490	15.5	22	13	0.78	32.5	0.024	6
Rinnan et al. (2004) Annals of Botany 94: 623-634	Tables 1&2		Vaccinium oxycoccus	Angiosperm dicot (Asterids)	Ericaceae	Leaf	monthophyll spongy	Ozone		50 ppb ozone	Stress	Growth chamber	490	15.5	22	10.6	1.01442	34.98	0.029	9.57
Rinnan et al. (2004) Annals of Botany 94: 623-634	Tables 1&2		Vaccinium oxycoccus	Angiosperm dicot (Asterids)	Ericaceae	Leaf	monthophyll spongy	Ozone		100 ppb ozone	Stress	Growth chamber	490	15.5	22	15.6	3.0888	34.32	0.09	19.8
Rinnan et al. (2004) Annals of Botany 94: 623-634	Tables 1&2		Vaccinium oxycoccus	Angiosperm dicot (Asterids)	Ericaceae	Leaf	monthophyll spongy	Ozone		150 ppb ozone	Stress	Growth chamber	490	15.5	22	11.3	0.7684	22.6	0.034	6.8
Rinnan et al. (2004) Annals of Botany 94: 623-634	Tables 1&2		Vaccinium oxycoccus	Angiosperm dicot (Asterids)	Ericaceae	Leaf	monthophyll palisade	Ozone		Control	Control	Growth chamber	490	15.5	22	16.2	1.5876	45.36	0.035	9.8
Rinnan et al. (2004) Annals of Botany 94: 623-634	Fig. 1e	1	Vaccinium oxycoccus	Angiosperm dicot (Asterids)	Ericaceae	Leaf	monthophyll palisade	Ozone		50 ppb ozone	Stress	Growth chamber	490	15.5	22	15.8	2.61648	56.88	0.046	16.56	24.42	0.613	25	24520	176.736	10.0789	572377	9.41099	40935.7	0.673063	13.9823	28.075	241.129	88.3569	18.338	4	Alone/Group	Yes	4	0
Rinnan et al. (2004) Annals of Botany 94: 623-634	Fig. 1f	1	Vaccinium oxycoccus	Angiosperm dicot (Asterids)	Ericaceae	Leaf	monthophyll palisade	Ozone		100 ppb ozone	Stress	Growth chamber	490	15.5	22	17.6	4.94208	45.76	0.108	28.08	31.91	2.643	24	110125	374.549	21.4547	2.5603e+06	20.7834	84042.5	0.682219	30.4644	33.191	213.464	84.4512	19.591	3	Alone/Group	Yes	2	1
Rinnan et al. (2004) Annals of Botany 94: 623-634	Fig. 1f	2	Vaccinium oxycoccus	Angiosperm dicot (Asterids)	Ericaceae	Leaf	monthophyll palisade	Ozone		100 ppb ozone	Stress	Growth chamber	490	15.5	22	17.6	4.94208	45.76	0.108	28.08	34.497	1.34	13	103077	362.365	15.5111	1.29665e+06	15.0093	44030.2	0.509668	29.4491	23.428	213.464	89.0248	25.858	3	Alone/Group	Yes	1	0
Rinnan et al. (2004) Annals of Botany 94: 623-634	Tables 1&2		Vaccinium oxycoccus	Angiosperm dicot (Asterids)	Ericaceae	Leaf	monthophyll palisade	Ozone		150 ppb ozone	Stress	Growth chamber	490	15.5	22	13.2	1.08108	27.72	0.039	8.19
Rinnan et al. (2004) Annals of Botany 94: 623-634	Tables 1&2		Vaccinium oxycoccus	Angiosperm dicot (Asterids)	Ericaceae	Leaf	monthophyll spongy	Ozone		Control	Control	Growth chamber	490	9	12	5.9	0.3835	15.34	0.025	6.5
Rinnan et al. (2004) Annals of Botany 94: 623-634	Tables 1&2		Vaccinium oxycoccus	Angiosperm dicot (Asterids)	Ericaceae	Leaf	monthophyll spongy	Ozone		50 ppb ozone	Stress	Growth chamber	490	9	12	7.4	1.47852	27.38	0.054	19.98
Rinnan et al. (2004) Annals of Botany 94: 623-634	Tables 1&2		Vaccinium oxycoccus	Angiosperm dicot (Asterids)	Ericaceae	Leaf	monthophyll spongy	Ozone		100 ppb ozone	Stress	Growth chamber	490	9	12	9.6	1.1088	33.6	0.033	11.55
Rinnan et al. (2004) Annals of Botany 94: 623-634	Tables 1&2		Vaccinium oxycoccus	Angiosperm dicot (Asterids)	Ericaceae	Leaf	monthophyll spongy	Ozone		150 ppb ozone	Stress	Growth chamber	490	9	12	8.2	0.59696	22.96	0.026	7.28
Rinnan et al. (2004) Annals of Botany 94: 623-634	Tables 1&2		Vaccinium oxycoccus	Angiosperm dicot (Asterids)	Ericaceae	Leaf	monthophyll palisade	Ozone		Control	Control	Growth chamber	490	9	12	7.3	0.5548	14.6	0.038	7.6
Rinnan et al. (2004) Annals of Botany 94: 623-634	Tables 1&2		Vaccinium oxycoccus	Angiosperm dicot (Asterids)	Ericaceae	Leaf	monthophyll palisade	Ozone		50 ppb ozone	Stress	Growth chamber	490	9	12	10.9	2.18109	31.61	0.069	20.01
Rinnan et al. (2004) Annals of Botany 94: 623-634	Tables 1&2		Vaccinium oxycoccus	Angiosperm dicot (Asterids)	Ericaceae	Leaf	monthophyll palisade	Ozone		100 ppb ozone	Stress	Growth chamber	490	9	12	10.8	2.17728	45.36	0.048	20.16
Rinnan et al. (2004) Annals of Botany 94: 623-634	Tables 1&2		Vaccinium oxycoccus	Angiosperm dicot (Asterids)	Ericaceae	Leaf	monthophyll palisade	Ozone		150 ppb ozone	Stress	Growth chamber	490	9	12	11.1	1.33644	31.08	0.043	12.04
Kobayashi et al. (2004) Plant Physiology and Biochemistry 42: 731-738	Fig. 3d	1	Nicotiana tabacum	Angiosperm dicot (Euasterids I)	Solanaceae	Leaf		Mutant		Control WT	Control	Growth chamber	300	23	14						21.562	0	0	0	0	0	0	0	0	0					12.044	8
Papadakis et al. (2004) Environmental and Experimental Botany 51: 247-257	Fig. 3a	1	Citrus sinensis	Angiosperm dicot (Eurosids II)	Rutaceae	Leaf		Toxicity		Control	Control	Greenhouse				35.507	0.134712	6.7	0.0201062	0.379395			9			1.96463						47.493	255	81.3753		2	Alone/Group (line)	Yes	2	0
Papadakis et al. (2004) Environmental and Experimental Botany 51: 247-257	Fig. 3b	1	Citrus sinensis	Angiosperm dicot (Eurosids II)	Rutaceae	Leaf		Toxicity		2,5 mg/L B	Stress	Greenhouse				15.0508	0.456514	9.3	0.0490875	3.03316			7			13.0804	0	0	0	0						1
Zellnig et al. (2004) Protoplasma 223: 221-227	Fig. 1a	1	Spinacia oleracea	Angiosperm dicot (Core Eudicots)	Amaranthaceae	Leaf	center	Drought		Control	Control	Growth chamber	900	20	12					0.645	5.414	0.016	6	2666.67	58.284	0.29553	12881.9	0.237937	3126.25	0.0577437	4.12057	83.714	250.68	66.6052	0	0	Alone	Yes	0	0
Zellnig et al. (2004) Protoplasma 223: 221-227	Fig. 1a	2	Spinacia oleracea	Angiosperm dicot (Core Eudicots)	Amaranthaceae	Leaf	center	Drought		Control	Control	Growth chamber	900	20	12					0.645	5.102	0.012	5	2400	55.2931	0.270027	9541.86	0.214713	2464.26	0.0554514	3.8721	57.5	250.68	77.0624	0.658	1	Alone	Yes	0	0
Zellnig et al. (2004) Protoplasma 223: 221-227	Fig. 1a	3	Spinacia oleracea	Angiosperm dicot (Core Eudicots)	Amaranthaceae	Leaf	center	Drought		Control	Control	Growth chamber	900	20	12					0.645	2.363	0.009	3	3000	61.8195	0.427757	7341.5	0.348931	1663.09	0.0790441	4.41438	50.833	250.68	79.722	0.259	1	Alone	Yes	0	0
Zellnig et al. (2004) Protoplasma 223: 221-227	Fig. 1a	4	Spinacia oleracea	Angiosperm dicot (Core Eudicots)	Amaranthaceae	Leaf	center	Drought		Control	Control	Growth chamber	900	20	12					0.645	3.435	0.013	4	3250	64.3438	0.378457	10694	0.311325	2312.61	0.067325	4.62421	101.824	250.68	59.3809	0	0	Alone	Yes	0	0
Zellnig et al. (2004) Protoplasma 223: 221-227	Fig. 1b	1	Spinacia oleracea	Angiosperm dicot (Core Eudicots)	Amaranthaceae	Leaf	center	Drought		4 weeks decreasing water	Stress	Growth chamber	900	20	12					0.287	5.148	0.025	5	5000	79.8087	0.485625	21393.2	0.415563	3619.53	0.0703095	5.91049	81.758	249	67.1655	0	0	Alone	Yes	0	0
Zellnig et al. (2004) Protoplasma 223: 221-227	Fig. 1b	2	Spinacia oleracea	Angiosperm dicot (Core Eudicots)	Amaranthaceae	Leaf	center	Drought		4 weeks decreasing water	Stress	Growth chamber	900	20	12					0.287	4.315	0.024	5	4800	78.1962	0.556199	20468.7	0.474361	3543.55	0.0821216	5.77633	97.548	249	60.8241	0	0	Alone	Yes	0	0
Zellnig et al. (2004) Protoplasma 223: 221-227	Fig. 1b	3	Spinacia oleracea	Angiosperm dicot (Core Eudicots)	Amaranthaceae	Leaf	center	Drought		4 weeks decreasing water	Stress	Growth chamber	900	20	12					0.287	5.725	0.013	4	3250	64.3438	0.227074	10694	0.186795	2312.61	0.040395	4.62421	81.471	249	67.2807	0	0	Alone	Yes	0	0
Zellnig et al. (2004) Protoplasma 223: 221-227	Fig. 1b	4	Spinacia oleracea	Angiosperm dicot (Core Eudicots)	Amaranthaceae	Leaf	center	Drought		4 weeks decreasing water	Stress	Growth chamber	900	20	12					0.287	5.536	0.019	6	3166.67	63.5135	0.343208	15587.7	0.28157	3421.97	0.061813	4.55519	71.4	249	71.3253	0	0	Alone	Yes	0	0
Grilli et al. (2004) Plant Biosystems 138(1):43-52	Fig. 21	1	Crocus sativus	Angiosperm monocot	Iridaceae	Leaf		Leaf color		Green	Control	Field									27.125	0.209	38	5500	83.7041	0.770507	180203	0.664343	28903.5	0.106557	6.23463	38.617	232.645	83.4009	0	0	Alone/Group	Yes	5	0
Grilli et al. (2004) Plant Biosystems 138(1):43-52	Fig. 22	1	Crocus sativus	Angiosperm monocot	Iridaceae	Leaf		Leaf color		Yellow	Stress	Field									4.179	0.071	23	3086.96	62.7091	1.69897	58093	1.39012	12943.2	0.309719	4.48832	38.963	240.178	83.7774	0	0	Alone/Group	Yes	4	0
Bacic et al. (2004) Acta Biologica Cracoviensia Series Botanica 46: 145-149	Fig. 2a	1	Abies alba	Gymnosperm	Pinaceae	Leaf		Toxicity		Tannin 85% harm	Stress	Field											36			3.40634										1	Group (line)	Yes	9	1
Bacic et al. (2004) Acta Biologica Cracoviensia Series Botanica 46: 145-149	Fig. 2b	1	Abies alba	Gymnosperm	Pinaceae	Leaf		Toxicity		Tannin 45% harm	Stress	Field										0	0	0	0	0	0	0	0	0						2
Bacic et al. (2004) Acta Biologica Cracoviensia Series Botanica 46: 145-149	Fig. 2c	1	Abies alba	Gymnosperm	Pinaceae	Leaf		Toxicity		Tannin 5% harm	Stress	Field											4			0						6.575			0	0	Alone	Yes	0	0
Bacic et al. (2004) Acta Biologica Cracoviensia Series Botanica 46: 145-149	Fig. 2d	1	Abies alba	Gymnosperm	Pinaceae	Leaf		Toxicity		Tannin 5% harm	Stress	Field														0										2
Kutík et al. (2004) Photosynthetica 42(3): 447-455	Fig. 1a	1	Zea mays	Angiosperm monocot (Commelinoids)	Poaceae	Leaf	Bundle sheat	Temperature	Genotype	Control Inbred line	Control	Greenhouse		21.75								0.029	2	14500	135.909	0.75	26509.5		2505.29		10.5814	69.534	199.116	65.0786	0	0	Alone	Yes	0	0
Kutík et al. (2004) Photosynthetica 42(3): 447-455	Fig. 4&5		Zea mays	Angiosperm monocot (Commelinoids)	Poaceae	Leaf	monthophyll	Temperature	Genotype	Control Inbred line	Control	Greenhouse		21.75						0.953
Kutík et al. (2004) Photosynthetica 42(3): 447-455	Fig. 4&5		Zea mays	Angiosperm monocot (Commelinoids)	Poaceae	Leaf	monthophyll	Temperature	Genotype	Cold Inbred line	Stress	Greenhouse		16						1.541
Kutík et al. (2004) Photosynthetica 42(3): 447-455	Fig. 4&5		Zea mays	Angiosperm monocot (Commelinoids)	Poaceae	Leaf	monthophyll	Temperature	Genotype	Control Inbred line	Control	Greenhouse		21.75						1.911
Kutík et al. (2004) Photosynthetica 42(3): 447-455	Fig. 4&5		Zea mays	Angiosperm monocot (Commelinoids)	Poaceae	Leaf	monthophyll	Temperature	Genotype	Cold Inbred line	Stress	Greenhouse		16						2.802
Kutík et al. (2004) Photosynthetica 42(3): 447-455	Fig. 4&5		Zea mays	Angiosperm monocot (Commelinoids)	Poaceae	Leaf	monthophyll	Temperature	Genotype	Control Hybrid line	Control	Greenhouse		21.75						1.419
Kutík et al. (2004) Photosynthetica 42(3): 447-455	Fig. 4&5		Zea mays	Angiosperm monocot (Commelinoids)	Poaceae	Leaf	monthophyll	Temperature	Genotype	Cold Hybrid line	Stress	Greenhouse		16						1.884
Kutík et al. (2004) Photosynthetica 42(3): 447-455	Fig. 4&5		Zea mays	Angiosperm monocot (Commelinoids)	Poaceae	Leaf	monthophyll	Temperature	Genotype	Control Hybrid line	Control	Greenhouse		21.75						0.884
Kutík et al. (2004) Photosynthetica 42(3): 447-455	Fig. 4&5		Zea mays	Angiosperm monocot (Commelinoids)	Poaceae	Leaf	monthophyll	Temperature	Genotype	Cold Hybrid line	Stress	Greenhouse		16						1.355
Kutík et al. (2004) Photosynthetica 42(3): 447-455	Fig. 2a	1	Zea mays	Angiosperm monocot (Commelinoids)	Poaceae	Leaf	monthophyll	Temperature	Genotype	Control Inbred line	Control	Greenhouse		21.75						1.151			11			1.77						57.631	254.841	77.3855	0	0	Alone/Group	Yes	1	0
Kutík et al. (2004) Photosynthetica 42(3): 447-455	Fig. 2b	1	Zea mays	Angiosperm monocot (Commelinoids)	Poaceae	Leaf	monthophyll	Temperature	Genotype	Cold Inbred line	Stress	Greenhouse		16						1.248			8			2.28						56.345	250.326	77.4914	0	0	Alone/Group	Yes	3	0
Kutík et al. (2004) Photosynthetica 42(3): 447-455	Fig. 4&5		Zea mays	Angiosperm monocot (Commelinoids)	Poaceae	Leaf	monthophyll	Temperature	Genotype	Control Inbred line	Control	Greenhouse		21.75						1.221
Kutík et al. (2004) Photosynthetica 42(3): 447-455	Fig. 4&5		Zea mays	Angiosperm monocot (Commelinoids)	Poaceae	Leaf	monthophyll	Temperature	Genotype	Cold Inbred line	Stress	Greenhouse		16						1.957
Kutík et al. (2004) Photosynthetica 42(3): 447-455	Fig. 4&5		Zea mays	Angiosperm monocot (Commelinoids)	Poaceae	Leaf	monthophyll	Temperature	Genotype	Control Hybrid line	Control	Greenhouse		21.75						1.26
Kutík et al. (2004) Photosynthetica 42(3): 447-455	Fig. 4&5		Zea mays	Angiosperm monocot (Commelinoids)	Poaceae	Leaf	monthophyll	Temperature	Genotype	Cold Hybrid line	Stress	Greenhouse		16						1.326
Kutík et al. (2004) Photosynthetica 42(3): 447-455	Fig. 4&5		Zea mays	Angiosperm monocot (Commelinoids)	Poaceae	Leaf	monthophyll	Temperature	Genotype	Control Hybrid line	Control	Greenhouse		21.75						1.305
Kutík et al. (2004) Photosynthetica 42(3): 447-455	Fig. 4&5		Zea mays	Angiosperm monocot (Commelinoids)	Poaceae	Leaf	monthophyll	Temperature	Genotype	Cold Hybrid line	Stress	Greenhouse		16						1.003
Kaur et al. (2004) Plant and Soil 258: 161-168	Fig. 4b	1	Triticum aestivum	Angiosperm monocot (Commelinoids)	Poaceae	Leaf		Toxicity		Control	Control	Growth chamber	630	15.75	10								4			0.11501						131.772	239.026	44.8713		2	Alone/Group	Yes	2	0
Kaur et al. (2004) Plant and Soil 258: 161-168	Fig. 4c	1	Triticum aestivum	Angiosperm monocot (Commelinoids)	Poaceae	Leaf		Toxicity		0,5mg/L isoxaflutole	Stress	Growth chamber	630	15.75	10								10			0.653699						114.733	239.34	52.0628		3	Alone/Group	Yes	3	0
Kaur et al. (2004) Plant and Soil 258: 161-168	Fig. 4c	2	Triticum aestivum	Angiosperm monocot (Commelinoids)	Poaceae	Leaf		Toxicity		0,5mg/L isoxaflutole	Stress	Growth chamber	630	15.75	10								14			0.883652						106.148	239.34	55.6497		2	Alone/Group	Yes	3	0
Kaur et al. (2004) Plant and Soil 258: 161-168	Fig. 4c	3	Triticum aestivum	Angiosperm monocot (Commelinoids)	Poaceae	Leaf		Toxicity		0,5mg/L isoxaflutole	Stress	Growth chamber	630	15.75	10								10			0.713529						87.049	239.34	63.6296		1	Alone/Group	Yes	2	0
Kaur et al. (2004) Plant and Soil 258: 161-168	Fig. 4d	1	Triticum aestivum	Angiosperm monocot (Commelinoids)	Poaceae	Leaf		Toxicity		0,5mg/L isoxaflutole	Stress	Growth chamber	630	15.75	10								23			1.49478						77.258	238.873	67.6573		4	Alone/Group	Yes	5	0
Kaur et al. (2004) Plant and Soil 258: 161-168	Fig. 5a	1	Phalaris minor	Angiosperm monocot (Commelinoids)	Poaceae	Leaf		Toxicity		Control	Control	Growth chamber	630	15.75	10								16			1.37462						96.855	239.068	59.4864		8	Alone/Group	Yes	4	0
Kaur et al. (2004) Plant and Soil 258: 161-168	Fig. 5b	1	Phalaris minor	Angiosperm monocot (Commelinoids)	Poaceae	Leaf		Toxicity		Control	Control	Growth chamber	630	15.75	10								23			2.02648						85.024	239.349	64.477		1	Alone/Group (line)	Yes	6	0
Kaur et al. (2004) Plant and Soil 258: 161-168	Fig. 5c	1	Phalaris minor	Angiosperm monocot (Commelinoids)	Poaceae	Leaf		Toxicity		0,5mg/L isoxaflutole	Stress	Growth chamber	630	15.75	10								12			2.12						71.401	239.446	70.1808		0	Alone/Group	Yes	3	0
Kaur et al. (2004) Plant and Soil 258: 161-168	Fig. 5c	2	Phalaris minor	Angiosperm monocot (Commelinoids)	Poaceae	Leaf		Toxicity		0,5mg/L isoxaflutole	Stress	Growth chamber	630	15.75	10								12			1.79						76.13	239.446	68.2058		0	Alone/Group	Yes	4	0
Kaur et al. (2004) Plant and Soil 258: 161-168	Fig. 5c	83	Phalaris minor	Angiosperm monocot (Commelinoids)	Poaceae	Leaf		Toxicity		0,5mg/L isoxaflutole	Stress	Growth chamber	630	15.75	10								7			1.62						86.522	239.446	63.8658		0	Alone/Group	Yes	1	0
Kaur et al. (2004) Plant and Soil 258: 161-168	Fig. 5d	1	Phalaris minor	Angiosperm monocot (Commelinoids)	Poaceae	Leaf		Toxicity		0,5mg/L isoxaflutole	Stress	Growth chamber	630	15.75	10								33			2.63						70.316	240.137	70.7184		0	Alone/Group (line)	Yes	5	0
Paramonova et al. (2004) Russian Journal of Plant Physiology 51(1): 86-96	Fig. 1a	1	monthembryanthemum crystallinum	Angiosperm dicot (Core Eudicots)	Aizoaceae	Leaf		Toxicity		Control	Control	Greenhouse				11	0.0672	5.6	0.012	0.66	3.059	0.016	4	4000	71.3831	0.722348	13430.2	0.606328	2577.99	0.116388	5.20956	37.79	198.234	80.9367	0.844	3	Alone/Group	Yes	2	0
Paramonova et al. (2004) Russian Journal of Plant Physiology 51(1): 86-96	Fig. 1f	1	monthembryanthemum crystallinum	Angiosperm dicot (Core Eudicots)	Aizoaceae	Leaf		Toxicity		Control	Control	Greenhouse				11	0.0672	5.6	0.012	0.66	5.606	0.087	9	9666.67	110.969	1.66316	77886	1.48893	9158.32	0.175078	8.5044	38.7	202.669	80.9048	0.375	1	Alone/Group (line)	Yes	2	0
Paramonova et al. (2004) Russian Journal of Plant Physiology 51(1): 86-96	Fig. 1h	1	monthembryanthemum crystallinum	Angiosperm dicot (Core Eudicots)	Aizoaceae	Leaf		Toxicity		Control	Control	Greenhouse				11	0.0672	5.6	0.012	0.66	10.719	0.274	10	27400	186.827	2.92579	256814	2.74228	17325.4	0.185001	14.823	191.66			1.354	5	Alone/Group	Yes	2	0
Paramonova et al. (2004) Russian Journal of Plant Physiology 51(1): 86-96	Fig. 2a	1	monthembryanthemum crystallinum	Angiosperm dicot (Core Eudicots)	Aizoaceae	Leaf		Toxicity		NaCl	Stress	Greenhouse				10.29	0.05736	4.78	0.012	0.56	6.823	0.072	7	10285.7	114.468	1.3683	64682.8	1.22924	7353.92	0.139755	8.79569	30.443	205.963	85.2192	1.561	3	Alone/Group	Yes	1	0
Paramonova et al. (2004) Russian Journal of Plant Physiology 51(1): 86-96	Fig. 2l	1	monthembryanthemum crystallinum	Angiosperm dicot (Core Eudicots)	Aizoaceae	Leaf		Toxicity		NaCl	Stress	Greenhouse				10.29	0.05736	4.78	0.012	0.56												87.898	211.077	58.3574	0	0	Alone/Group	Yes	2	0
Paramonova et al. (2004) Russian Journal of Plant Physiology 51(1): 86-96	Fig. 3a	1	monthembryanthemum crystallinum	Angiosperm dicot (Core Eudicots)	Aizoaceae	Leaf		Toxicity		Putrescine	Stress	Greenhouse				7.5	0.37271	6.11	0.061	4.97												127.73	221.812	42.4152		1	Alone/Group (line)	Yes	1	0
Paramonova et al. (2004) Russian Journal of Plant Physiology 51(1): 86-96	Fig. 3c	1	monthembryanthemum crystallinum	Angiosperm dicot (Core Eudicots)	Aizoaceae	Leaf		Toxicity		Putrescine	Stress	Greenhouse				7.5	0.37271	6.11	0.061	4.97	3.784	0.229	7	32714.3	204.143	6.34349	215847	5.97913	13270.1	0.367593	16.2656	42.045	215.704	80.508	0.174	1	Alone/Group	Yes	1	0
Paramonova et al. (2004) Russian Journal of Plant Physiology 51(1): 86-96	Fig. 4a	1	monthembryanthemum crystallinum	Angiosperm dicot (Core Eudicots)	Aizoaceae	Leaf		Toxicity		NaCl + Putrescine	Stress	Greenhouse				8.5	0.5502	6.55	0.084	6.45												145.809	194.844	25.1663	0	0	Alone/Group (line)	Yes	1	0
Paramonova et al. (2004) Russian Journal of Plant Physiology 51(1): 86-96	Fig. 4c	1	monthembryanthemum crystallinum	Angiosperm dicot (Core Eudicots)	Aizoaceae	Leaf		Toxicity		NaCl + Putrescine	Stress	Greenhouse				8.5	0.5502	6.55	0.084	6.45	4.811	0.418	3	139333	421.301	8.68842	406386	8.44701	11827.2	0.245837	34.3602	56.909	216.787	73.7489	0	0	Alone	Yes	0	0
Riikonen et al. (2003) Canadian Journal of Forest Research 33: 2164-2176	Table 4		Betula pendula	Angiosperm dicot (Eurosids I)	Betulaceae	Leaf	monthophyll palisade	Seasonal variation		beginning of the summer - Clon tolerant to O3	Stress	Field				4.37	0.119863	7.59	0.0157922	2.74286
Riikonen et al. (2003) Canadian Journal of Forest Research 33: 2164-2176	Table 4		Betula pendula	Angiosperm dicot (Eurosids I)	Betulaceae	Leaf	monthophyll palisade	Seasonal variation		middle of the summer - Clon tolerant to O3	Stress	Field				8.03	0.90911	3.92	0.231916	11.3214
Riikonen et al. (2003) Canadian Journal of Forest Research 33: 2164-2176	Table 4		Betula pendula	Angiosperm dicot (Eurosids I)	Betulaceae	Leaf	monthophyll palisade	Seasonal variation		end of summer - Clon tolerant to O3	Stress	Field				10.03	1.22857	4.42	0.277958	12.249
Riikonen et al. (2003) Canadian Journal of Forest Research 33: 2164-2176	Table 4		Betula pendula	Angiosperm dicot (Eurosids I)	Betulaceae	Leaf	monthophyll palisade	Seasonal variation		beginning of the summer - Clon sensitive to O3	Stress	Field				5	0.104509	6.76	0.0154599	2.09018
Riikonen et al. (2003) Canadian Journal of Forest Research 33: 2164-2176	Table 4		Betula pendula	Angiosperm dicot (Eurosids I)	Betulaceae	Leaf	monthophyll palisade	Seasonal variation		middle of the summer - Clon sensitive to O3	Stress	Field				8.93	0.602127	3.27	0.184137	6.74275
Riikonen et al. (2003) Canadian Journal of Forest Research 33: 2164-2176	Table 4		Betula pendula	Angiosperm dicot (Eurosids I)	Betulaceae	Leaf	monthophyll palisade	Seasonal variation		end of summer - Clon sensitive to O3	Stress	Field				9.5	1.53984	5.25	0.293302	16.2088
Riikonen et al. (2003) Canadian Journal of Forest Research 33: 2164-2176	Table 4		Betula pendula	Angiosperm dicot (Eurosids I)	Betulaceae	Leaf	monthophyll spongy	Seasonal variation		beginning of the summer - Clon tolerant to O3	Stress	Field				4.47	0.116247	7.33	0.0158591	2.60061
Riikonen et al. (2003) Canadian Journal of Forest Research 33: 2164-2176	Table 4		Betula pendula	Angiosperm dicot (Eurosids I)	Betulaceae	Leaf	monthophyll spongy	Seasonal variation		middle of the summer - Clon tolerant to O3	Stress	Field				8.81	0.642973	3.58	0.179602	7.29822
Riikonen et al. (2003) Canadian Journal of Forest Research 33: 2164-2176	Table 4		Betula pendula	Angiosperm dicot (Eurosids I)	Betulaceae	Leaf	monthophyll spongy	Seasonal variation		end of summer - Clon tolerant to O3	Stress	Field				9.32	1.28549	4.17	0.308271	13.7928
Riikonen et al. (2003) Canadian Journal of Forest Research 33: 2164-2176	Table 4		Betula pendula	Angiosperm dicot (Eurosids I)	Betulaceae	Leaf	monthophyll spongy	Seasonal variation		beginning of the summer - Clon sensitive to O3	Stress	Field				4.55	0.0960741	6.25	0.0153719	2.11152
Riikonen et al. (2003) Canadian Journal of Forest Research 33: 2164-2176	Table 4		Betula pendula	Angiosperm dicot (Eurosids I)	Betulaceae	Leaf	monthophyll spongy	Seasonal variation		middle of the summer - Clon sensitive to O3	Stress	Field				9.66	0.550475	3.42	0.160958	5.6985
Riikonen et al. (2003) Canadian Journal of Forest Research 33: 2164-2176	Table 4		Betula pendula	Angiosperm dicot (Eurosids I)	Betulaceae	Leaf	monthophyll spongy	Seasonal variation		end of summer - Clon sensitive to O3	Stress	Field				9.21	1.0083	3.95	0.255266	10.9479
Riikonen et al. (2003) Canadian Journal of Forest Research 33: 2164-2176	Fig. 5a	1	Betula pendula	Angiosperm dicot (Eurosids I)	Betulaceae	Leaf		Seasonal variation		beginning of the summer - Clon sensitive to O3	Stress	Field									2.264	0.049	10	4900	79.0066	2.16431	41861.5	1.84901	7163.47	0.316408	5.84375	39.811	254.987	84.387	0	0	Alone/Group	Yes	2	0
Riikonen et al. (2003) Canadian Journal of Forest Research 33: 2164-2176	Fig. 5b	1	Betula pendula	Angiosperm dicot (Eurosids I)	Betulaceae	Leaf		Seasonal variation		middle of the summer - Clon sensitive to O3	Stress	Field									2.209	0.026	14	1857.14	48.6394	1.61893	19991.3	1.24479	6021.99	0.374968	3.31971	66.112	255	74.0737	0.603	1	Alone/Group	Yes	2	0
Riikonen et al. (2003) Canadian Journal of Forest Research 33: 2164-2176	Fig. 5c	1	Betula pendula	Angiosperm dicot (Eurosids I)	Betulaceae	Leaf	upper branch	Seasonal variation		end of summer - Clon sensitive to O3	Stress	Field									6.787	0.773	5	154600	443.782	17.4768	752622	17.0161	20771.4	0.469623	36.2336	226.825	254.982	11.0427	2.364	2	Alone/Group	Yes	1	0
Riikonen et al. (2003) Canadian Journal of Forest Research 33: 2164-2176	Fig. 5c	2	Betula pendula	Angiosperm dicot (Eurosids I)	Betulaceae	Leaf	upper branch	Seasonal variation		end of summer - Clon sensitive to O3	Stress	Field									5.807	0.786	4	196500	500.318	16.4195	767652	16.0362	18748.5	0.391655	40.9447	196.166	254.982	23.0667	1.02	1	Alone	Yes	0	0
Riikonen et al. (2003) Canadian Journal of Forest Research 33: 2164-2176	Fig. 5d	1	Betula pendula	Angiosperm dicot (Eurosids I)	Betulaceae	Leaf	lower branch	Seasonal variation		end of summer - Clon sensitive to O3	Stress	Field									9.37	0.931	6	155167	444.595	14.0677	906503	13.6975	24971.7	0.377329	36.3013	215.512	254.996	15.4842	2.752	1	Alone	Yes	0	0
Riikonen et al. (2003) Canadian Journal of Forest Research 33: 2164-2176	Fig. 5d	2	Betula pendula	Angiosperm dicot (Eurosids I)	Betulaceae	Leaf	lower branch	Seasonal variation		end of summer - Clon sensitive to O3	Stress	Field									9.78	0.817	6	136167	416.486	10.6895	794034	10.389	23382.1	0.305929	33.959	217.134	254.996	14.8481	2.137	2	Alone	Yes	0	0
Riikonen et al. (2003) Canadian Journal of Forest Research 33: 2164-2176	Fig. 5d	3	Betula pendula	Angiosperm dicot (Eurosids I)	Betulaceae	Leaf	lower branch	Seasonal variation		end of summer - Clon sensitive to O3	Stress	Field									8.327	0.969	6	161500	453.577	13.8607	944014	13.5033	25479.6	0.364463	37.0498	203.64	254.996	20.1399	1.336	1	Alone	Yes	0	0
Kolodziejek et al. (2003) Journal of Plant Growth Regulation 22: 217-227	Fig. 1	1	Zea mays	Angiosperm monocot (Commelinoids)	Poaceae	Leaf		Age		10 days	Stress	Growth chamber	225	23	16						25.955	0.434	14	31000	198.722	1.67212	408396	1.57348	25825	0.099499	15.814	29.368	207.831	85.8693	0	0	Alone	Yes	0	0
Kolodziejek et al. (2003) Journal of Plant Growth Regulation 22: 217-227	Fig. 1	2	Zea mays	Angiosperm monocot (Commelinoids)	Poaceae	Leaf		Age		10 days	Stress	Growth chamber	225	23	16						37.08	0.373	20	18650	154.136	1.00593	344701	0.929616	28488.6	0.07683	12.0996	31.874	207.831	84.6635	0	0	Alone	Yes	0	0
Kolodziejek et al. (2003) Journal of Plant Growth Regulation 22: 217-227	Fig. 2	1	Zea mays	Angiosperm monocot (Commelinoids)	Poaceae	Leaf	apex	Age		10 days	Stress	Growth chamber	225	23	16						22.224	0.197	11	17909.1	151.043	0.886429	181752	0.81782	15348.1	0.0690608	11.842	23.143	193.544	88.0425	0	0	Alone/Group	Yes	1	0
Kolodziejek et al. (2003) Journal of Plant Growth Regulation 22: 217-227	Fig. 6	1	Zea mays	Angiosperm monocot (Commelinoids)	Poaceae	Leaf	Base	Age		30 days	Stress	Growth chamber	225	23	16						7.267	0.107	4	26750	184.598	1.47241	100208	1.37895	6846.1	0.0942081	14.6373	28.517	215.049	86.7393	0	0	Alone	Yes	0	0
Kolodziejek et al. (2003) Journal of Plant Growth Regulation 22: 217-227	Fig. 6	2	Zea mays	Angiosperm monocot (Commelinoids)	Poaceae	Leaf	Base	Age		30 days	Stress	Growth chamber	225	23	16						13.938	0.197	10	19700	158.416	1.4134	182453	1.30903	14647.6	0.105091	12.4561	50.102	215.049	76.7021	0	0	Alone	Yes	0	0
Kolodziejek et al. (2003) Journal of Plant Growth Regulation 22: 217-227	Fig. 6	3	Zea mays	Angiosperm monocot (Commelinoids)	Poaceae	Leaf	Base	Age		30 days	Stress	Growth chamber	225	23	16						9.491	0.326	12	27166.7	186.03	3.43483	305466	3.21848	20700.3	0.218104	14.7566	28.918	215.049	86.5528	0	0	Alone/Group	Yes	1	0
Kolodziejek et al. (2003) Journal of Plant Growth Regulation 22: 217-227	Fig. 10	1	Hordeum vulgare	Angiosperm monocot (Commelinoids)	Poaceae	Leaf		Age		10 days	Stress	Growth chamber	225	23	16						14.182	0.138	11	12545.5	126.418	0.973064	125275	0.88334	12795.1	0.0902205	9.7909	33.086	209.879	84.2357	0	0	Alone/Group	Yes	1	0
Kolodziejek et al. (2003) Journal of Plant Growth Regulation 22: 217-227	Fig. 10	2	Hordeum vulgare	Angiosperm monocot (Commelinoids)	Poaceae	Leaf		Age		10 days	Stress	Growth chamber	225	23	16						11.286	0.141	9	15666.7	141.271	1.24934	129343	1.14605	11728.6	0.103922	11.028	34.589	209.879	83.5196	0	0	Alone/Group	Yes	1	0
Kolodziejek et al. (2003) Journal of Plant Growth Regulation 22: 217-227	Fig. 16	1	Hordeum vulgare	Angiosperm monocot (Commelinoids)	Poaceae	Leaf	apex	Age		20 days	Stress	Growth chamber	225	23	16																	20.027	197.317	89.8503	0	0	Alone/Group	Yes	4	0
Kolodziejek et al. (2003) Journal of Plant Growth Regulation 22: 217-227	Fig. 18	1	Hordeum vulgare	Angiosperm monocot (Commelinoids)	Poaceae	Leaf	Base	Age		30 days	Stress	Growth chamber	225	23	16						12.081	0.056	6	9333.33	109.039	0.463538	50032.1	0.414139	5996.4	0.049635	8.34369	49.756	219.163	77.2973	0	0	Alone	Yes	0	0
Farrant et al. (2003) Plant, Cell and Environment 26: 1275-1286	Fig. 6b	1	Myrothamnus flabellifolius	Angiosperm dicot (Core Eudicots)	Myrothamnaceae	Leaf		Desiccation		Rehydration with light	Stress	Greenhouse									5.903	0.132	24	5500	83.7041	2.23615	113812	1.92804	18254.9	0.309247	6.23463	50.169	219.934	77.1891	0	0	Alone/Group	Yes	2	0
Farrant et al. (2003) Plant, Cell and Environment 26: 1275-1286	Fig. 6b	2	Myrothamnus flabellifolius	Angiosperm dicot (Core Eudicots)	Myrothamnaceae	Leaf		Desiccation		Rehydration with light	Stress	Greenhouse									8.919	0.071	14	5071.43	80.3767	0.796053	60826.5	0.681988	10209.6	0.114471	5.95775	51.506	219.934	76.5812	0	0	Alone/Group	Yes	2	0
Farrant et al. (2003) Plant, Cell and Environment 26: 1275-1286	Fig. 6b	3	Myrothamnus flabellifolius	Angiosperm dicot (Core Eudicots)	Myrothamnaceae	Leaf		Desiccation		Rehydration with light	Stress	Greenhouse									10.425	0.141	30	4700	77.3774	1.35252	120042	1.15148	21029.8	0.201724	5.7082	64.755	219.934	70.5571	0	0	Alone/Group	Yes	4	0
Farrant et al. (2003) Plant, Cell and Environment 26: 1275-1286	Fig. 7a	1	Xerophyta humilis	Angiosperm monocot	Velloziaceae	Leaf		Desiccation		Desiccation with light	Stress	Greenhouse									3.08	0.035	19	1842.11	48.442	1.13636	26880.5	0.872743	8137.36	0.2642	3.30334	36.362	236.853	84.6479	0	0	Group	Not visible	1	1
Farrant et al. (2003) Plant, Cell and Environment 26: 1275-1286	Fig. 7b	1	Xerophyta humilis	Angiosperm monocot	Velloziaceae	Leaf		Desiccation		Desiccation without light	Stress	Greenhouse									2.463	0.06	4	15000	138.233	2.43605	54932.4	2.2303	5098.16	0.20699	10.7749	71.238	236.017	69.8166	0	0	Alone	Yes	0	0
Farrant et al. (2003) Plant, Cell and Environment 26: 1275-1286	Fig. 7b	2	Xerophyta humilis	Angiosperm monocot	Velloziaceae	Leaf		Desiccation		Desiccation without light	Stress	Greenhouse									3.337	0.06	9	6666.67	92.1551	1.79802	52468.1	1.57231	7562.42	0.226623	6.93801	39.814	236.017	83.1309	0	0	Alone/Group	Yes	3	0
Farrant et al. (2003) Plant, Cell and Environment 26: 1275-1286	Fig. 7b	3	Xerophyta humilis	Angiosperm monocot	Velloziaceae	Leaf		Desiccation		Desiccation without light	Stress	Greenhouse									2.149	0.054	23	2347.83	54.6888	2.5128	42822.9	1.99269	11204.6	0.521386	3.82191	35.624	236.017	84.9062	0	0	Group	Not visible	2	0
Farrant et al. (2003) Plant, Cell and Environment 26: 1275-1286	Fig. 7b	4	Xerophyta humilis	Angiosperm monocot	Velloziaceae	Leaf		Desiccation		Desiccation without light	Stress	Greenhouse									2.64	0.303	37	8189.19	102.138	11.4773	268583	10.1736	34571	1.30951	7.76903	33.308	236.017	85.8875	0	0	Group	Not visible	3	0
Farrant et al. (2003) Plant, Cell and Environment 26: 1275-1286	Fig. 7c	1	Xerophyta humilis	Angiosperm monocot	Velloziaceae	Leaf		Desiccation		Rehydration without light	Stress	Greenhouse									3.079	0.132	20	6600	91.6932	4.28711	115349	3.74631	16718.3	0.542979	6.89956	30.917	243.887	87.3232	0	0	Alone/Group	Yes	3	0
Zechmann et al. (2003) Archives of Virology 148: 1119-1133	Fig. 2b	1	Cucurbita pepo	Angiosperm dicot (Eurosids I)	Cucurbitaceae	Leaf		Pathogens	Age	Control old	Control	Growth chamber		20	12					0.4	7.333	0.023	3	7666.67	98.8254	0.313651	20302.3	0.276862	2709.4	0.0369481	7.49327	72.886	246.123	70.3864	0	0	Alone/Group	Yes	1	0
Zechmann et al. (2003) Archives of Virology 148: 1119-1133	Fig. 2a	1	Cucurbita pepo	Angiosperm dicot (Eurosids I)	Cucurbitaceae	Leaf		Pathogens	Age	Virus old	Stress	Growth chamber		20	12					0.62	8.395	0	0	0	0	0	0	0	0	0					0.318	1
Zechmann et al. (2003) Archives of Virology 148: 1119-1133	Table 1		Cucurbita pepo	Angiosperm dicot (Eurosids I)	Cucurbitaceae	Leaf		Pathogens	Age	Control Young	Control	Growth chamber		20	12					0.03
Zechmann et al. (2003) Archives of Virology 148: 1119-1133	Table 1		Cucurbita pepo	Angiosperm dicot (Eurosids I)	Cucurbitaceae	Leaf		Pathogens	Age	Virus Young	Stress	Growth chamber		20	12					0.44
Bondada et al. (2003) Tree Physiology 23: 553-559	Fig. 4a	1	Citrus reticulata	Angiosperm dicot (Eurosids II)	Rutaceae	Leaf		Deficiency		Nitrogen deficiency	Stress	Greenhouse		28		3.25	0.64	9.5	0.0673684	19.6923			10			54.08						55.248	242.635	77.23	0	0	Group	Yes	1	1
Bondada et al. (2003) Tree Physiology 23: 553-559	Fig. 4b	1	Citrus reticulata	Angiosperm dicot (Eurosids II)	Rutaceae	Leaf		Deficiency		Nitrogen every 2 weeks	Stress	Greenhouse		28		5.85	0.2	4.5	0.0444444	3.4188			1			0.472556						108.096	226.084	52.1877		2	Alone	Yes	0	0
Bondada et al. (2003) Tree Physiology 23: 553-559	Fig. 4c	1	Citrus reticulata	Angiosperm dicot (Eurosids II)	Rutaceae	Leaf		Deficiency		Nitrogen every week	Stress	Greenhouse		28		8.87	0.28	2.83	0.0989399	3.15671			3			0.809192						64.381	233.096	72.38		5	Alone	Yes	0	0
Bondada et al. (2003) Tree Physiology 23: 553-559	Fig. 4d	1	Citrus reticulata	Angiosperm dicot (Eurosids II)	Rutaceae	Leaf		Deficiency		Nitrogen every day	Stress	Greenhouse		28		9.79	0.24	3.03	0.0792079	2.45148			1			0.300065						97.213	247	60.6425		5	Alone	Yes	0	0
Sallas et al. (2003) Tree Physiology 23: 97-108	Table 5		Pinus sylvestris	Gymnosperm	Pinaceae	Leaf		Elevated CO2	Temperature	Control	Control	Growth chamber	500		22			10.25
Sallas et al. (2003) Tree Physiology 23: 97-108	Table 5		Pinus sylvestris	Gymnosperm	Pinaceae	Leaf		Elevated CO2	Temperature	Elevated Temperature	Stress	Growth chamber	500		22			14.88
Sallas et al. (2003) Tree Physiology 23: 97-108	Table 5		Pinus sylvestris	Gymnosperm	Pinaceae	Leaf		Elevated CO2	Temperature	Elevated CO2 (731ppm)	Stress	Growth chamber	500		22			9.38
Sallas et al. (2003) Tree Physiology 23: 97-108	Table 5		Pinus sylvestris	Gymnosperm	Pinaceae	Leaf		Elevated CO2	Temperature	Elevated Temperature and CO2	Stress	Growth chamber	500		22			8.38
Sallas et al. (2003) Tree Physiology 23: 97-108	Table 5		Picea abies	Gymnosperm	Pinaceae	Leaf		Elevated CO2	Temperature	Control	Control	Growth chamber	500		22			10.88
Sallas et al. (2003) Tree Physiology 23: 97-108	Table 5		Picea abies	Gymnosperm	Pinaceae	Leaf		Elevated CO2	Temperature	Elevated Temperature	Stress	Growth chamber	500		22			3.88
Sallas et al. (2003) Tree Physiology 23: 97-108	Table 5		Picea abies	Gymnosperm	Pinaceae	Leaf		Elevated CO2	Temperature	Elevated CO2 (731ppm)	Stress	Growth chamber	500		22			6.38
Sallas et al. (2003) Tree Physiology 23: 97-108	Table 5		Picea abies	Gymnosperm	Pinaceae	Leaf		Elevated CO2	Temperature	Elevada Temperature y CO2	Stress	Growth chamber	500		22			9.75
Tykarska et al. (2003) Acta Societatis Botanicorum Poloniae 72(3): 195-205	Fig. 4	1	Capsicum annuum	Angiosperm dicot (Euasterids II)	Solanaceae	Leaf	monthophyll spongy	Application of vegetal extract	Age	Control Young	Control	Greenhouse									11.616	1.887	4	471750	775.213	16.2448	1.85885e+06	16.0025	29111.8	0.250618	63.8521	99.588	211.995	53.0234	0	0	Group	Yes	1	0
Tykarska et al. (2003) Acta Societatis Botanicorum Poloniae 72(3): 195-205	Fig. 6	1	Capsicum annuum	Angiosperm dicot (Euasterids II)	Solanaceae	Leaf	monthophyll palisade	Application of vegetal extract	Age	Control Young	Control	Greenhouse									12.82	0.169	7	24142.9	175.372	1.7344	157714	1.61858	11372	0.116708	13.8687	54.028	217.065	75.1098	3.076	4	Alone/Group	Yes	1	0
Tykarska et al. (2003) Acta Societatis Botanicorum Poloniae 72(3): 195-205	Fig. 8	1	Capsicum annuum	Angiosperm dicot (Euasterids II)	Solanaceae	Leaf	monthophyll palisade	Application of vegetal extract	Age	Control mature	Control	Greenhouse									8.638	0.844	6	140667	423.312	11.0515	820662	10.7459	23768.1	0.311224	34.5278	121.592	231.542	47.486	1.001	1	Alone/Group	Yes	1	0
Tykarska et al. (2003) Acta Societatis Botanicorum Poloniae 72(3): 195-205	Fig. 9	1	Capsicum annuum	Angiosperm dicot (Euasterids II)	Solanaceae	Leaf	monthophyll palisade	Application of vegetal extract	Age	Control mature	Control	Greenhouse									10.362	0.476	3	158667	449.581	4.59371	463616	4.47419	12626.8	0.121857	36.7168	98.584	213.356	53.7937	0	0	Alone	Yes	0	0
Tykarska et al. (2003) Acta Societatis Botanicorum Poloniae 72(3): 195-205	Fig. 10	1	Capsicum annuum	Angiosperm dicot (Euasterids II)	Solanaceae	Leaf	monthophyll spongy	Application of vegetal extract	Age	Control mature	Control	Greenhouse									6.167	0	0	0	0	0	0	0	0	0					0	0
Tykarska et al. (2003) Acta Societatis Botanicorum Poloniae 72(3): 195-205	Fig. 11	1	Capsicum annuum	Angiosperm dicot (Euasterids II)	Solanaceae	Leaf	monthophyll palisade	Application of vegetal extract	Age	Control old	Control	Greenhouse														0		0		0		136.938	214.961	36.2964	2.067	1	Alone/Group	Yes	1	0
Tykarska et al. (2003) Acta Societatis Botanicorum Poloniae 72(3): 195-205	Fig. 12	1	Capsicum annuum	Angiosperm dicot (Euasterids II)	Solanaceae	Leaf	monthophyll spongy	Application of vegetal extract	Age	Control old	Control	Greenhouse									14.454	2.49	4	622500	890.502	18.542	2.45781e+06	18.3023	33458.1	0.249148	73.4593	157.047	221.767	29.1838	1.025	1	Alone/Group	Yes	1	0
Tykarska et al. (2003) Acta Societatis Botanicorum Poloniae 72(3): 195-205	Fig. 14	1	Capsicum annuum	Angiosperm dicot (Euasterids II)	Solanaceae	Leaf		Application of vegetal extract	Age	0,4mg/mL extract Young	Stress	Greenhouse									7.823	0.112	3	37333.3	218.079	1.93004	105976	1.82623	6081.23	0.104795	17.4267	50.827	208.477	75.6199	2.02	1	Alone	Yes	0	0
Tykarska et al. (2003) Acta Societatis Botanicorum Poloniae 72(3): 195-205	Fig. 16	1	Capsicum annuum	Angiosperm dicot (Euasterids II)	Solanaceae	Leaf		Application of vegetal extract	Age	1,6mg/mL extract of Young	Stress	Greenhouse									9.899	0.289	3	96333.3	350.311	3.69802	279327	3.57425	9820	0.125656	28.4447	139.759	212.779	34.3173	2.084	3	Alone/Group	Yes	1	0
Tykarska et al. (2003) Acta Societatis Botanicorum Poloniae 72(3): 195-205	Fig. 20	1	Capsicum annuum	Angiosperm dicot (Euasterids II)	Solanaceae	Leaf	monthophyll spongy	Application of vegetal extract	Age	1,6mg/mL extract of old	Stress	Greenhouse									2.731	0.197	1	197000	500.955	7.21347	192407	7.0453	4693.12	0.171846	40.9977	67.582	218.967	69.136	0	0	Alone	Yes	0	0
Tykarska et al. (2003) Acta Societatis Botanicorum Poloniae 72(3): 195-205	Fig. 21	1	Capsicum annuum	Angiosperm dicot (Euasterids II)	Solanaceae	Leaf	monthophyll palisade	Application of vegetal extract	Age	1,6mg/mL extract of old	Stress	Greenhouse									6.734	2.535	8	316875	635.344	37.6448	2.48861e+06	36.956	47677.8	0.708015	52.1965	93.05	228.89	59.3473	0	0	Alone/Group	Yes	3	0
Przybyl et al. (2003) Acta Societatis Botanicorum Poloniae 72(4): 289-293	Fig. 2	1	Betula pendula	Angiosperm dicot (Eurosids I)	Betulaceae	Leaf		Chlorosis		Control	Control	Field									9.202	1.117	6	186167	486.986	12.1387	1.0902e+06	11.8474	27368.8	0.297422	39.8337	187.299	236.624	20.8453	0	0	Alone	Yes	0	0
Przybyl et al. (2003) Acta Societatis Botanicorum Poloniae 72(4): 289-293	Fig. 2	1	Betula pendula	Angiosperm dicot (Eurosids I)	Betulaceae	Leaf		Chlorosis		Control	Control	Field									4.845	1.095	8	136875	417.568	22.6006	1.0643e+06	21.967	31257.8	0.645155	34.0491	194.143	236.624	17.953	0	0	Alone/Group (line)	Yes	2	0
Przybyl et al. (2003) Acta Societatis Botanicorum Poloniae 72(4): 289-293	Fig. 2	1	Betula pendula	Angiosperm dicot (Eurosids I)	Betulaceae	Leaf		Chlorosis		Control	Control	Field									8.336	0.841	4	210250	517.527	10.0888	822031	9.86122	19397.3	0.232693	42.3787	201.359	236.624	14.9034	0	0	Alone/Group (line)	Yes	1	0
Przybyl et al. (2003) Acta Societatis Botanicorum Poloniae 72(4): 289-293	Fig. 2	1	Betula pendula	Angiosperm dicot (Eurosids I)	Betulaceae	Leaf		Chlorosis		Control	Control	Field									12.409	1.635	12	136250	416.614	13.1759	1.58905e+06	12.8057	46778.7	0.376974	33.9696	196.164	236.624	17.0989	0	0	Alone/Group (line)	Yes	3	0
Przybyl et al. (2003) Acta Societatis Botanicorum Poloniae 72(4): 289-293	Fig. 3	1	Betula pendula	Angiosperm dicot (Eurosids I)	Betulaceae	Leaf		Chlorosis		yellowish in autumn	Stress	Field									3.336	0.18	9	20000	159.617	5.39568	166807	5.00021	13284.8	0.398225	12.5562				0	0	Alone/Group	Yes	3	0
Przybyl et al. (2003) Acta Societatis Botanicorum Poloniae 72(4): 289-293	Fig. 3	1	Betula pendula	Angiosperm dicot (Eurosids I)	Betulaceae	Leaf		Chlorosis		yellowish in autumn	Stress	Field									4.382	0.377	13	29000	192.205	8.60338	354010	8.07874	23181.8	0.529024	15.271				0	0	Alone/Group (line)	Yes	1	0
Przybyl et al. (2003) Acta Societatis Botanicorum Poloniae 72(4): 289-293	Fig. 4	1	Betula pendula	Angiosperm dicot (Eurosids I)	Betulaceae	Leaf		Chlorosis		Chlorosis in spring	Stress	Field									3.42	0.251	15	16733.3	146.001	8.1626	230912	7.50932	20216.4	0.657443	11.422	67.892	233.302	70.8995	0.345	3	Alone/Group	Not visible	3	0
Przybyl et al. (2003) Acta Societatis Botanicorum Poloniae 72(4): 289-293	Fig. 4	2	Betula pendula	Angiosperm dicot (Eurosids I)	Betulaceae	Leaf		Chlorosis		Chlorosis in spring	Stress	Field									3.301	0.162	7	23142.9	171.701	6.3306	150953	5.89889	11129.8	0.434929	13.5629	63	233.302	72.9964	0.742	2	Alone/Group	Not visible	1	0
Przybyl et al. (2003) Acta Societatis Botanicorum Poloniae 72(4): 289-293	Fig. 4	3	Betula pendula	Angiosperm dicot (Eurosids I)	Betulaceae	Leaf		Chlorosis		Chlorosis in spring	Stress	Field									4.992	0.228	12	19000	155.576	4.92228	210860	4.55225	17256	0.372538	12.2196	64.267	233.302	72.4533	0.36	1	Alone/Group	Not visible	3	0
Przybyl et al. (2003) Acta Societatis Botanicorum Poloniae 72(4): 289-293	Fig. 4	4	Betula pendula	Angiosperm dicot (Eurosids I)	Betulaceae	Leaf		Chlorosis		Chlorosis in spring	Stress	Field									4.813	0.144	7	20571.4	161.882	4.4417	133591	4.12065	10482	0.323319	12.7449	71.68	233.302	69.2759	1.571	2	Alone	Not visible	0	0
Przybyl et al. (2003) Acta Societatis Botanicorum Poloniae 72(4): 289-293	Fig. 6	1	Betula pendula	Angiosperm dicot (Eurosids I)	Betulaceae	Leaf		Chlorosis		yellowish in spring	Stress	Field											7			19.14									0	0	Group	Yes	3	0
Przybyl et al. (2003) Acta Societatis Botanicorum Poloniae 72(4): 289-293	Fig. 7	1	Betula pendula	Angiosperm dicot (Eurosids I)	Betulaceae	Leaf		Chlorosis		yellowish in spring	Stress	Field									2.818	0.728	32	22750	170.238	25.8339	677933	24.0572	50437.8	1.78985	13.441	141.001	240.91	41.4715	0	0	Group (line)	Yes	5	1
Bondada et al. (2003) Biologia Plantarum 47(2): 281-284	Fig. 1a	1	Gossypium hirsutum	Angiosperm dicot (Eurosids II)	Malvaceae	Leaf		Tissue comparisons		Leaf	Control	Field				12.3		3.2					1			4.32						177.193	227.187	22.0057	0	0	Alone	Yes	0	0
Sam et al. (2003) Biologia Plantarum 47(3): 361-366	Fig. 2a	1	Lycopersicon esculentum	Angiosperm dicot (Euasterids I)	Solanaceae	Leaf		Toxicity		Control Variety C-28	Control	Growth chamber	1600	21	12						55.82	0.351	5	70200	299.043	2.99411	337228	2.87664	13950.7	0.119003	24.1728	83.142	237.523	64.9962	44.097	5	Alone	Yes	0	0
Sam et al. (2003) Biologia Plantarum 47(3): 361-366	Fig. 2b	1	Lycopersicon esculentum	Angiosperm dicot (Euasterids I)	Solanaceae	Leaf		Toxicity		Control Variety Mariela	Control	Growth chamber	1600	21	12						8.032	0.525	12	43750	236.077	9.93565	498907	9.44184	26360.5	0.498874	18.9263	130.383	224.66	41.9643	2.748	2	Alone/Group	Yes	1	0
Sam et al. (2003) Biologia Plantarum 47(3): 361-366	Fig. 2c	1	Lycopersicon esculentum	Angiosperm dicot (Euasterids I)	Solanaceae	Leaf		Toxicity		75 mM NaCl Variety C-28	Stress	Growth chamber	1600	21	12						57.86	0.783	9	87000	332.908	5.07486	755415	4.89607	27983.9	0.181372	26.9946	109.601	242.62	54.8261	42.431	3	Alone/Group	Yes	2	0
Sam et al. (2003) Biologia Plantarum 47(3): 361-366	Fig. 2d	1	Lycopersicon esculentum	Angiosperm dicot (Euasterids I)	Solanaceae	Leaf		Toxicity		NaCl Variety Mariela	Stress	Growth chamber	1600	21	12						9.883	0.191	3	63666.7	284.788	1.93261	183130	1.85298	7967.38	0.080617	22.985	91.093	237.994	61.7247	0	0	Alone	Yes	0	0
Kaup et al. (2002) Plant Physiology 129: 1616-1626	Fig. 6a	1	Arabidopsis thaliana	Angiosperm dicot (Eurosids II)	Brassicaceae	Leaf		Senescence		Control	Control	Growth chamber	150	22	16						24.056	0.066	11	6000	87.426	0.29071	57280.9	0.252306	8752.68	0.038553	6.54439	67.648	227.765	70.2992	1.353	1	Alone/Group	Yes	1	0
Kaup et al. (2002) Plant Physiology 129: 1616-1626	Fig. 6b	1	Arabidopsis thaliana	Angiosperm dicot (Eurosids II)	Brassicaceae	Leaf		Senescence		Senescence (6 weeks)	Stress	Growth chamber	150	22	16						33.484	2.271	32	70968.8	300.676	6.78234	2.18238e+06	6.51768	89777.2	0.26812	24.3089	55.863	225.65	75.2435	0	0	Alone/Group	Yes	3	0
Molas (2002) Environmental and Experimental Botany 47: 115-126	Fig. 1	1	Brassica oleracea	Angiosperm dicot (Eurosids II)	Brassicaceae	Leaf		Toxicity		Control	Control	Growth chamber	525	22	16						16.368	0.171	7	24428.6	176.406	1.2377	159647	1.15552	11440.2	0.0828043	13.9549	41.651	228.159	81.7447	2.552	2	Alone	Yes	0	0
Molas (2002) Environmental and Experimental Botany 47: 115-126	Fig. 2	1	Brassica oleracea	Angiosperm dicot (Eurosids II)	Brassicaceae	Leaf		Toxicity		Ni(II)-Glu	Stress	Growth chamber	525	22	16						13.835	0.005	3	1666.67	46.0776	0.0361402	3784.56	0.0273549	1217.99	0.0088037	3.10721	78.467	208.553	62.3755	0	0	Alone	Yes	0	0
Molas (2002) Environmental and Experimental Botany 47: 115-126	Fig. 3	1	Brassica oleracea	Angiosperm dicot (Eurosids II)	Brassicaceae	Leaf		Toxicity		Ni(II)-Glu	Stress	Growth chamber	525	22	16						15.209	0.035	5	7000	94.4309	0.376628	30709.2	0.330456	4308.59	0.0463638	7.12745	96.467	222.065	56.5591	5.916	1	Alone/Group	Yes	1	0
Molas (2002) Environmental and Experimental Botany 47: 115-126	Fig. 4	1	Brassica oleracea	Angiosperm dicot (Eurosids II)	Brassicaceae	Leaf		Toxicity		Ni(II)-Glu	Stress	Growth chamber	525	22	16						15.735	0.135	5	27000	185.459	0.85796	126471	0.803753	8598.18	0.0546437	14.709	80.879	211.451	61.7505	0	0	Alone	Yes	0	0
Molas (2002) Environmental and Experimental Botany 47: 115-126	Fig. 5	1	Brassica oleracea	Angiosperm dicot (Eurosids II)	Brassicaceae	Leaf		Toxicity		Ni(II)-citrato	Stress	Growth chamber	525	22	16						14.146	4.318	2	2159000	1658.41	30.5245	4.289e+06	30.3195	31203.8	0.220584	137.451	79.447	222.142	64.2359	0	0	Alone	Yes	0	0
Molas (2002) Environmental and Experimental Botany 47: 115-126	Fig. 6	1	Brassica oleracea	Angiosperm dicot (Eurosids II)	Brassicaceae	Leaf		Toxicity		Ni(II)-citrato	Stress	Growth chamber	525	22	16						12.158	0.642	1	642000	904.342	5.28047	633832	5.21329	8494.97	0.0698714	74.6127	52.625	215.197	75.5457	0	0	Alone	Yes	0	0
Molas (2002) Environmental and Experimental Botany 47: 115-126	Fig. 7	1	Brassica oleracea	Angiosperm dicot (Eurosids II)	Brassicaceae	Leaf		Toxicity		Ni(II)-citrato	Stress	Growth chamber	525	22	16						10.302	0.011	3	3666.67	68.3441	0.193764	9158.04	0.161318	1847.56	0.0325447	4.95682	84.65	182.817	53.6969	4.625	2	Alone	Yes	0	0
Molas (2002) Environmental and Experimental Botany 47: 115-126	Fig. 7	2	Brassica oleracea	Angiosperm dicot (Eurosids II)	Brassicaceae	Leaf		Toxicity		Ni(II)-citrato	Stress	Growth chamber	525	22	16						17.66	0.034	6	5666.67	84.9628	0.32592	29382.4	0.281657	4634.9	0.0444296	6.33939	84.175	182.817	53.9567	7.228	2	Alone/Group	Yes	1	0
Molas (2002) Environmental and Experimental Botany 47: 115-126	Fig. 8	1	Brassica oleracea	Angiosperm dicot (Eurosids II)	Brassicaceae	Leaf		Toxicity		Ni(II)-citrato	Stress	Growth chamber	525	22	16						17.31	0.104	14	7428.57	97.2787	0.782838	91613.2	0.689599	12439.8	0.093638	7.36451	99.533	194.023	48.7004	4.025	4	Alone	Yes	0	0
Molas (2002) Environmental and Experimental Botany 47: 115-126	Fig. 9	1	Brassica oleracea	Angiosperm dicot (Eurosids II)	Brassicaceae	Leaf		Toxicity		Ni(II)-EDTA	Stress	Growth chamber	525	22	16						12.318	0.601	8	75125	309.355	5.21792	578208	5.02003	23098.7	0.200544	25.032	86.235	216.918	60.2453	0.8	2	Alone/Group	Yes	1	0
Molas (2002) Environmental and Experimental Botany 47: 115-126	Fig. 10	1	Brassica oleracea	Angiosperm dicot (Eurosids II)	Brassicaceae	Leaf		Toxicity		Ni(II)-EDTA	Stress	Growth chamber	525	22	16						18.537	0.065	4	16250	143.877	0.457521	59722.2	0.420371	5310.96	0.0373827	11.2451	73.112	214.164	65.8617	4.33	4	Alone/Group	Yes	2	0
Molas (2002) Environmental and Experimental Botany 47: 115-126	Fig. 11	1	Brassica oleracea	Angiosperm dicot (Eurosids II)	Brassicaceae	Leaf		Toxicity		Ni(II)-EDTA	Stress	Growth chamber	525	22	16						15.98	0.278	4	69500	297.548	2.4446	267037	2.3482	11104.2	0.0976454	24.0482	102.204	208.655	51.0177	4.608	5	Alone	Yes	0	0
Bondada et al. (2002) Photosynthetica 40(3): 431-436	Fig. 2a	1	Gossypium hirsutum	Angiosperm dicot (Eurosids II)	Malvaceae	Leaf		Aging		20 days	Stress	Field				9.7	1.9788	1.06962	1.85	20.4			3			#REF!						151.596	249.483	39.2359	0	0	Alone/Group	Yes	1	0
Bondada et al. (2002) Photosynthetica 40(3): 431-436	Fig. 2b	1	Gossypium hirsutum	Angiosperm dicot (Eurosids II)	Malvaceae	Leaf		Aging		40 days	Stress	Field				12.8	5.7856	1.01859	5.68	45.2			5			#REF!						189.804	244.232	22.2854	0	0	Alone/Group	Yes	2	0
Bondada et al. (2002) Photosynthetica 40(3): 431-436	Fig. 2c	1	Gossypium hirsutum	Angiosperm dicot (Eurosids II)	Malvaceae	Leaf		Aging		60 days	Stress	Field				12.3	5.7441	0.992073	5.79	46.7			2			#REF!						171.6	247.19	30.5797	0	0	Alone	Yes	0	0
McCarthy et al. (2001) Plant, Cell and Environment 24: 1065-1073	Fig. 6a	1	Pisum sativum	Angiosperm dicot (Eurosids I)	Fabaceae	Leaf		Toxicity		Control	Control	Greenhouse		23							5.913	0.052	10	5200	81.3892	0.879418	44638.5	0.754921	7388.03	0.124945	6.042	109.012	215.158	49.334	0	0	Alone	Yes	0	0
McCarthy et al. (2001) Plant, Cell and Environment 24: 1065-1073	Fig. 6c	1	Pisum sativum	Angiosperm dicot (Eurosids I)	Fabaceae	Leaf		Toxicity		50 uM CdCl2	Stress	Greenhouse		23							12.455	0.271	19	14263.2	134.795	2.54484	247537	2.32451	23600.6	0.221623	10.4886	96.823	238.846	59.4622	1.806	2	Alone/Group (line)	Yes	4	0
Utriainen et al. (2001) Tree Physiology 21: 1205-1213	Fig. 3a	1	Pinus sylvestris	Gymnosperm	Pinaceae	Leaf		Ozone	Deficiency	Control	Control	Open Top Chamber						19.22					6			1.31155						81.088	232.108	65.0645		1	Alone/Group	Yes	1	0
Utriainen et al. (2001) Tree Physiology 21: 1205-1213	Fig. 3a	2	Pinus sylvestris	Gymnosperm	Pinaceae	Leaf		Ozone	Deficiency	Control	Control	Open Top Chamber						19.22					7			1.34433						77.779	232.108	66.4902		1	Alone/Group	Yes	1	0
Utriainen et al. (2001) Tree Physiology 21: 1205-1213	Fig. 3a	3	Pinus sylvestris	Gymnosperm	Pinaceae	Leaf		Ozone	Deficiency	Control	Control	Open Top Chamber						19.22					4			1.0144						92.472	232.108	60.1599		1	Alone	Yes	0	0
Utriainen et al. (2001) Tree Physiology 21: 1205-1213	Table 4		Pinus sylvestris	Gymnosperm	Pinaceae	Leaf		Ozone	Deficiency	Control O3	Control	Open Top Chamber						17.61
Utriainen et al. (2001) Tree Physiology 21: 1205-1213	Fig. 3c	1	Pinus sylvestris	Gymnosperm	Pinaceae	Leaf		Ozone	Deficiency	N high ambient	Stress	Open Top Chamber						22.42					21			1.35						87.414	237.604	63.2102	0	0	Alone/Group	Not visible	3	0
Utriainen et al. (2001) Tree Physiology 21: 1205-1213	Fig. 3c	2	Pinus sylvestris	Gymnosperm	Pinaceae	Leaf		Ozone	Deficiency	N high ambient	Stress	Open Top Chamber						22.42					8			0.69						100.328	237.604	57.7751	0	0	Alone/Group	Not visible	1	0
Utriainen et al. (2001) Tree Physiology 21: 1205-1213	Fig. 3c	3	Pinus sylvestris	Gymnosperm	Pinaceae	Leaf		Ozone	Deficiency	N high ambient	Stress	Open Top Chamber						22.42					22			1.58597						109.887	237.604	53.752		1	Alone/Group	Not visible	2	0
Utriainen et al. (2001) Tree Physiology 21: 1205-1213	Table 4		Pinus sylvestris	Gymnosperm	Pinaceae	Leaf		Ozone	Deficiency	N high O3	Stress	Open Top Chamber						20.69
Utriainen et al. (2001) Tree Physiology 21: 1205-1213	Table 4		Pinus sylvestris	Gymnosperm	Pinaceae	Leaf		Ozone	Deficiency	N low ambiente	Stress	Open Top Chamber						11.83
Utriainen et al. (2001) Tree Physiology 21: 1205-1213	Fig. 3b	1	Pinus sylvestris	Gymnosperm	Pinaceae	Leaf		Ozone	Deficiency	N low O3	Stress	Open Top Chamber						12.64					12			2.67265						148.765	242.229	38.585		1	Alone/Group (line)	Not visible	1	0
Utriainen et al. (2001) Tree Physiology 21: 1205-1213	Fig. 3b	2	Pinus sylvestris	Gymnosperm	Pinaceae	Leaf		Ozone	Deficiency	N low O3	Stress	Open Top Chamber						12.64					6			0.659809						145.396	242.229	39.9758		1	Alone/Group (line)	Not visible	1	0
Ghosh et al. (2001) Plant Physiology and Biochemistry 39: 777-784	Fig. 11a	1	Brassica napus	Angiosperm dicot (Eurosids II)	Brassicaceae	cotyledon		Senescence		1 week Age	Stress	Growth chamber	140	25	16						10.815	0.037	19	1947.37	49.8069	0.342117	28637.1	0.26479	8381.76	0.0775013	3.4166	70.4	208.955	66.3085	0	0	Alone/Group	Yes	2	0
Ghosh et al. (2001) Plant Physiology and Biochemistry 39: 777-784	Fig. 11b	1	Brassica napus	Angiosperm dicot (Eurosids II)	Brassicaceae	cotyledon		Senescence		2 week Age	Stress	Growth chamber	140	25	16						11.44	0.033	12	2750	59.1877	0.302447	26662.1	0.24436	6354.69	0.0582412	4.19566	33.702	211.296	84.0499	0.529	2	Alone	Yes	0	0
Ghosh et al. (2001) Plant Physiology and Biochemistry 39: 777-784	Fig. 11c	1	Brassica napus	Angiosperm dicot (Eurosids II)	Brassicaceae	cotyledon		Senescence		3 week Age	Stress	Growth chamber	140	25	16						6.748	0.122	8	15250	139.38	1.952	111779	1.78847	10282.8	0.164525	10.8705	26.666	232.769	88.544	0.498	1	Alone/Group	Yes	1	0
Ghosh et al. (2001) Plant Physiology and Biochemistry 39: 777-784	Fig. 11d	1	Brassica napus	Angiosperm dicot (Eurosids II)	Brassicaceae	cotyledon		Senescence		4 week Age	Stress	Growth chamber	140	25	16						2.455	0.611	7	87285.7	333.455	24.888	589510	24.0126	21801.3	0.888036	27.0402	11.69	225.964	94.8266	0	0	Alone/Group	Not visible	1	0
Ghosh et al. (2001) Plant Physiology and Biochemistry 39: 777-784	Fig. 11d	2	Brassica napus	Angiosperm dicot (Eurosids II)	Brassicaceae	cotyledon		Senescence		4 week Age	Stress	Growth chamber	140	25	16						1.466	0.287	4	71750	302.326	19.5771	275862	18.8173	11284.4	0.769739	24.4464	18.865	225.964	91.6513	0	0	Alone	Not visible	0	0
Panou-Filotheou et al. (2001) Annals of Botany 88: 207-214	Fig. 6a	1	Origanum vulgare	Angiosperm dicot (Euasterids I)	Lamiaceae	Leaf		Toxicity		Control	Control	Field								1.8			14			4.13444						51.605	214.141	75.9014		1	Alone/Group	Yes	3	0
Panou-Filotheou et al. (2001) Annals of Botany 88: 207-214	Fig. 6a	2	Origanum vulgare	Angiosperm dicot (Euasterids I)	Lamiaceae	Leaf		Toxicity		Control	Control	Field								1.8			4			2.06617						48.37	214.141	77.4121		1	Alone	Yes	0	0
Panou-Filotheou et al. (2001) Annals of Botany 88: 207-214	Fig. 6a	3	Origanum vulgare	Angiosperm dicot (Euasterids I)	Lamiaceae	Leaf		Toxicity		Control	Control	Field								1.8			2			2.25562						48.552	214.141	77.3271		1	Alone	Yes	0	0
Panou-Filotheou et al. (2001) Annals of Botany 88: 207-214	Fig. 7a	1	Origanum vulgare	Angiosperm dicot (Euasterids I)	Lamiaceae	Leaf		Toxicity		Control	Control	Field								1.8			4			2.24626						37.111	236.9	84.3347		1	Alone/Group	Yes	1	0
Panou-Filotheou et al. (2001) Annals of Botany 88: 207-214	Fig. 7b	1	Origanum vulgare	Angiosperm dicot (Euasterids I)	Lamiaceae	Leaf		Toxicity		Cu	Stress	Field								7.1			8			#REF!						65.599	221.35	70.3641	0	0	Alone/Group	Yes	3	0
Britvec et al. (2001) Biologia 56(4): 417-424	Fig. 2a	1	Vitis vinifera	Angiosperm dicot (Core Eudicots)	Vitaceae	Leaf		Ozone		Filtered air with charcoal	Control	Open Top Chamber									6.278	0.796	1	796000	1006.98	15.5621	786943	15.385	9462.33	0.184992	83.1659	168.139	234.096	28.1752	1.163	1	Alone	Yes	0	0
Britvec et al. (2001) Biologia 56(4): 417-424	Fig. 2b	1	Vitis vinifera	Angiosperm dicot (Core Eudicots)	Vitaceae	Leaf		Ozone		Ambient air	Control	Open Top Chamber									5.943	1.567	2	783500	999.044	26.3672	1.54902e+06	26.0647	18775	0.315918	82.5044	200.494	250.355	19.9161	0	0	Alone	Yes	0	0
Britvec et al. (2001) Biologia 56(4): 417-424	Fig. 2c	1	Vitis vinifera	Angiosperm dicot (Core Eudicots)	Vitaceae	Leaf		Ozone		Air from outside Growth chamber	Control	Open Top Chamber									6.427	0.838	1	838000	1033.21	13.0387	828718	12.8943	9709.49	0.151073	85.3513	179.856	244.779	26.5231	0	0	Alone	Yes	0	0
Britvec et al. (2001) Biologia 56(4): 417-424	Fig. 3a	1	Vitis vinifera	Angiosperm dicot (Core Eudicots)	Vitaceae	Leaf		Ozone		air + 25mm3m-3 Ozone	Stress	Open Top Chamber									10.024	4.832	3	1.61067e+06	1432.41	48.2043	4.79405e+06	47.8257	40415.8	0.40319	118.618	204.218			0	0	Alone	Yes	0	0
Britvec et al. (2001) Biologia 56(4): 417-424	Fig. 3b	1	Vitis vinifera	Angiosperm dicot (Core Eudicots)	Vitaceae	Leaf		Ozone		air + 25mm3m-3 Ozone	Stress	Open Top Chamber																				217.454			0	0	Alone	Yes	0	0
Britvec et al. (2001) Biologia 56(4): 417-424	Fig. 3c	1	Vitis vinifera	Angiosperm dicot (Core Eudicots)	Vitaceae	Leaf		Ozone		air + 25mm3m-3 Ozone	Stress	Open Top Chamber									4.811	2.719	1	2719000	1861.1	56.5163	2.70287e+06	56.1811	17512.2	0.364004	154.342	201.663	249.069	19.0333	0	0	Group	Yes	0	0
Britvec et al. (2001) Biologia 56(4): 417-424	Fig. 3c	2	Vitis vinifera	Angiosperm dicot (Core Eudicots)	Vitaceae	Leaf		Ozone		air + 50mm3m-3 Ozone	Stress	Open Top Chamber									3.92	0.912	1	912000	1077.86	25.4039	902334	25.1347	10130.3	0.282182	89.0724	203.509	249.069	18.2921	0.33	1	Alone	Yes	0	0
Utriainen et al. (2001) Tree Physiology 21: 447-456	Table 7		Picea abies	Gymnosperm	Pinaceae	Leaf		Ozone	Deficiency	Control	Control	Open Top Chamber				20.58		16.44
Utriainen et al. (2001) Tree Physiology 21: 447-456	Table 7		Picea abies	Gymnosperm	Pinaceae	Leaf		Ozone	Deficiency	Control + O3	Stress	Open Top Chamber				22.64		28.39
Utriainen et al. (2001) Tree Physiology 21: 447-456	Table 7		Picea abies	Gymnosperm	Pinaceae	Leaf		Ozone	Deficiency	high N	Stress	Open Top Chamber				17.7		26.92
Utriainen et al. (2001) Tree Physiology 21: 447-456	Table 7		Picea abies	Gymnosperm	Pinaceae	Leaf		Ozone	Deficiency	high N + O3	Stress	Open Top Chamber				18.31		19.31
Utriainen et al. (2001) Tree Physiology 21: 447-456	Table 7		Picea abies	Gymnosperm	Pinaceae	Leaf		Ozone	Deficiency	low N	Stress	Open Top Chamber				30.16		12.33
Utriainen et al. (2001) Tree Physiology 21: 447-456	Table 7		Picea abies	Gymnosperm	Pinaceae	Leaf		Ozone	Deficiency	low N + O3	Stress	Open Top Chamber				25.73		19.31
Utriainen et al. (2001) Tree Physiology 21: 447-456	Table 7		Picea abies	Gymnosperm	Pinaceae	Leaf		Ozone	Deficiency	low P	Stress	Open Top Chamber				19.65		23.58
Utriainen et al. (2001) Tree Physiology 21: 447-456	Table 7		Picea abies	Gymnosperm	Pinaceae	Leaf		Ozone	Deficiency	low P + O3	Stress	Open Top Chamber				26.48		19.83
Doncheva et al. (2001) Agricultural and Food Science in Finland 10: 59-64	Fig. 1a	1	Capsicum annuum	Angiosperm dicot (Euasterids II)	Solanaceae	Leaf		Deficiency		Control	Control	Greenhouse		22	16	10.7				5.6	0.696	0.022	7	3142.86	63.2743	3.49762	18034.7	2.8672	3976.51	0.632196	4.5353	92.229	202.918	54.5486	0.067	3	Alone/Group	Yes	1	0
Doncheva et al. (2001) Agricultural and Food Science in Finland 10: 59-64	Fig. 1c	1	Capsicum annuum	Angiosperm dicot (Euasterids II)	Solanaceae	Leaf		Deficiency		Control	Control	Greenhouse		22	16	10.7				5.6												142.662	247.935	42.4599	0	0	Alone	Yes	0	0
Doncheva et al. (2001) Agricultural and Food Science in Finland 10: 59-64	Fig. 1d	1	Capsicum annuum	Angiosperm dicot (Euasterids II)	Solanaceae	Leaf		Deficiency		Without N	Stress	Greenhouse		22	16	12.9				6.7	0.887	0.057	7	8142.86	101.848	14.2857	50507.7	12.6586	6521.38	1.63443	7.74494	91.402	229.021	60.0901	0.488	7	Alone/Group	Yes	2	0
Oksanen et al. (2001) Environmental Pollution 115: 437-446	Fig. 1a	1	Populus tremuloides	Angiosperm dicot (Eurosids I)	Salicaceae	Leaf		Elevated CO2	Ozone	Control clon259	Control	Open Top Chamber						3.3			7.609	0.066	9	7333.33	96.6531	1.35385	58089.7	1.19158	7943.96	0.162953	7.31244	37.043	247.47	85.0313	2.734	2	Alone/Group	Yes	1	0
Oksanen et al. (2001) Environmental Pollution 115: 437-446	Fig. 1a	2	Populus tremuloides	Angiosperm dicot (Eurosids I)	Salicaceae	Leaf		Elevated CO2	Ozone	Control clon259	Control	Open Top Chamber						3.3			4.792	0.053	8	6625	91.8667	1.68951	46326.6	1.47678	6700.41	0.213593	6.914	42.438	247.47	82.8513	1.655	2	Alone/Group	Yes	3	0
Oksanen et al. (2001) Environmental Pollution 115: 437-446	Table 2		Populus tremuloides	Angiosperm dicot (Eurosids I)	Salicaceae	Leaf		Elevated CO2	Ozone	CO2 clon259	Stress	Open Top Chamber						4
Oksanen et al. (2001) Environmental Pollution 115: 437-446	Fig. 1b	1	Populus tremuloides	Angiosperm dicot (Eurosids I)	Salicaceae	Leaf		Elevated CO2	Ozone	O3 clon259	Stress	Open Top Chamber						10.2			3.54	0.281	17	16529.4	145.109	8.10032	258374	7.44809	22768.9	0.656354	11.3477	50.445	231.857	78.2431	0.071	1	Alone/Group (line)	Yes	5	0
Oksanen et al. (2001) Environmental Pollution 115: 437-446	Fig. 1c	1	Populus tremuloides	Angiosperm dicot (Eurosids I)	Salicaceae	Leaf		Elevated CO2	Ozone	O3 clon259	Stress	Open Top Chamber						10.2			10.54	0.331	16	20687.5	162.338	3.37997	307141	3.13633	24027.6	0.245355	12.7828	38.183	233.34	83.6363	0.747	2	Alone/Group	Yes	2	0
Oksanen et al. (2001) Environmental Pollution 115: 437-446	Fig. 1c	2	Populus tremuloides	Angiosperm dicot (Eurosids I)	Salicaceae	Leaf		Elevated CO2	Ozone	O3 clon259	Stress	Open Top Chamber						10.2			6.02	0.354	17	20823.5	162.87	7.01407	328566	6.51012	25614.7	0.507523	12.8272	39.128	233.34	83.2313	0.973	3	Alone/Group (line)	Yes	3	1
Oksanen et al. (2001) Environmental Pollution 115: 437-446	Fig. 1d	1	Populus tremuloides	Angiosperm dicot (Eurosids I)	Salicaceae	Leaf		Elevated CO2	Ozone	CO2+O3 clon259	Stress	Open Top Chamber						3.4			10.214	0.286	18	15888.9	142.27	2.98882	262519	2.74343	23626.6	0.246907	11.1112	54.774	249.223	78.0221	0.645	3	Alone/Group (line)	Yes	3	0
Oksanen et al. (2001) Environmental Pollution 115: 437-446	Table 2		Populus tremuloides	Angiosperm dicot (Eurosids I)	Salicaceae	Leaf		Elevated CO2	Ozone	Control clon216	Control	Open Top Chamber						4.9
Oksanen et al. (2001) Environmental Pollution 115: 437-446	Table 2		Populus tremuloides	Angiosperm dicot (Eurosids I)	Salicaceae	Leaf		Elevated CO2	Ozone	CO2 clon216	Stress	Open Top Chamber						4.4
Oksanen et al. (2001) Environmental Pollution 115: 437-446	Table 2		Populus tremuloides	Angiosperm dicot (Eurosids I)	Salicaceae	Leaf		Elevated CO2	Ozone	O3 clon216	Stress	Open Top Chamber						9
Oksanen et al. (2001) Environmental Pollution 115: 437-446	Table 2		Populus tremuloides	Angiosperm dicot (Eurosids I)	Salicaceae	Leaf		Elevated CO2	Ozone	CO2+O3 clon216	Stress	Open Top Chamber						8.4
Oksanen et al. (2001) Environmental Pollution 115: 437-446	Table 2		Populus tremuloides	Angiosperm dicot (Eurosids I)	Salicaceae	Leaf		Elevated CO2	Ozone	Control clon271	Control	Open Top Chamber						5.9
Oksanen et al. (2001) Environmental Pollution 115: 437-446	Table 2		Populus tremuloides	Angiosperm dicot (Eurosids I)	Salicaceae	Leaf		Elevated CO2	Ozone	CO2 clon271	Stress	Open Top Chamber						3.7
Oksanen et al. (2001) Environmental Pollution 115: 437-446	Table 2		Populus tremuloides	Angiosperm dicot (Eurosids I)	Salicaceae	Leaf		Elevated CO2	Ozone	O3 clon271	Stress	Open Top Chamber						10.3
Oksanen et al. (2001) Environmental Pollution 115: 437-446	Table 2		Populus tremuloides	Angiosperm dicot (Eurosids I)	Salicaceae	Leaf		Elevated CO2	Ozone	CO2+O3 clon271	Stress	Open Top Chamber						4.1
Oksanen et al. (2001) Environmental Pollution 115: 437-446	Table 2		Betula papyrifera	Angiosperm dicot (Eurosids I)	Betulaceae	Leaf		Elevated CO2	Ozone	Control	Control	Open Top Chamber						4.3
Oksanen et al. (2001) Environmental Pollution 115: 437-446	Table 2		Betula papyrifera	Angiosperm dicot (Eurosids I)	Betulaceae	Leaf		Elevated CO2	Ozone	CO2	Stress	Open Top Chamber						3.9
Oksanen et al. (2001) Environmental Pollution 115: 437-446	Table 2		Betula papyrifera	Angiosperm dicot (Eurosids I)	Betulaceae	Leaf		Elevated CO2	Ozone	O3	Stress	Open Top Chamber						6.6
Oksanen et al. (2001) Environmental Pollution 115: 437-446	Table 2		Betula papyrifera	Angiosperm dicot (Eurosids I)	Betulaceae	Leaf		Elevated CO2	Ozone	CO2+O3	Stress	Open Top Chamber						4.2
Prakash et al. (2001) Photosinthesis Research 68: 153-161	Fig. 1a	1	Cucumis sativus	Angiosperm dicot (Eurosids I)	Cucurbitaceae	Leaf		Senescence		6 days	Stress	Growth chamber	37.5	25							5.53	0	0	0	0	0	0	0	0	0					0	0	Alone	Yes	0	0
Prakash et al. (2001) Photosinthesis Research 68: 153-161	Fig. 1b	1	Cucumis sativus	Angiosperm dicot (Eurosids I)	Cucurbitaceae	Leaf		Senescence		6 days	Stress	Growth chamber	37.5	25							10.024	0.024	3	8000	100.951	0.239425	21242.7	0.211919	2769.5	0.0276287	7.67023	29.608	239.796	87.6528	0	0	Alone/Group	Yes	1	0
Prakash et al. (2001) Photosinthesis Research 68: 153-161	Fig. 1c	1	Cucumis sativus	Angiosperm dicot (Eurosids I)	Cucurbitaceae	Leaf		Senescence		27 days	Stress	Growth chamber	37.5	25							3.063	0.125	4	31250	199.522	6.69882	117655	6.3052	7408.71	0.397037	15.8806	25.028	235.237	89.3605	1.197	1	Alone	Yes	0	0
Kutík et al. (2001) Photosynthetica 39(4): 497-506	Fig. 1&2		Zea mays	Angiosperm monocot (Commelinoids)	Poaceae	Leaf	Base	Senescence	Genotype	senescent Inbred line	Stress	Growth chamber	470	20.5	16											2.767
Kutík et al. (2001) Photosynthetica 39(4): 497-506	Fig. 1&2		Zea mays	Angiosperm monocot (Commelinoids)	Poaceae	Leaf	Base	Senescence	Genotype	senescent Hybrid line	Stress	Growth chamber	470	20.5	16											2.339
Kutík et al. (2001) Photosynthetica 39(4): 497-506	Fig. 1&2		Zea mays	Angiosperm monocot (Commelinoids)	Poaceae	Leaf	center	Senescence	Genotype	senescent Inbred line	Stress	Growth chamber	470	20.5	16											3.754
Kutík et al. (2001) Photosynthetica 39(4): 497-506	Fig. 1&2		Zea mays	Angiosperm monocot (Commelinoids)	Poaceae	Leaf	center	Senescence	Genotype	senescent Hybrid line	Stress	Growth chamber	470	20.5	16											5.036
Kutík et al. (2001) Photosynthetica 39(4): 497-506	Fig. 1&2		Zea mays	Angiosperm monocot (Commelinoids)	Poaceae	Leaf	apex	Senescence	Genotype	senescent Inbred line	Stress	Growth chamber	470	20.5	16											6.838
Kutík et al. (2001) Photosynthetica 39(4): 497-506	Fig. 1&2		Zea mays	Angiosperm monocot (Commelinoids)	Poaceae	Leaf	apex	Senescence	Genotype	senescent Hybrid line	Stress	Growth chamber	470	20.5	16											11.569
Kutík et al. (2001) Photosynthetica 39(4): 497-506	Fig. 1&2		Zea mays	Angiosperm monocot (Commelinoids)	Poaceae	Leaf	Base	Senescence	Genotype	mature Inbred line	Stress	Growth chamber	230	20.5	16											0.273
Kutík et al. (2001) Photosynthetica 39(4): 497-506	Fig. 1&2		Zea mays	Angiosperm monocot (Commelinoids)	Poaceae	Leaf	Base	Senescence	Genotype	mature Hybrid line	Stress	Growth chamber	230	20.5	16											0.515
Kutík et al. (2001) Photosynthetica 39(4): 497-506	Fig. 1&2		Zea mays	Angiosperm monocot (Commelinoids)	Poaceae	Leaf	center	Senescence	Genotype	mature Inbred line	Stress	Growth chamber	230	20.5	16											0.598
Kutík et al. (2001) Photosynthetica 39(4): 497-506	Fig. 1&2		Zea mays	Angiosperm monocot (Commelinoids)	Poaceae	Leaf	center	Senescence	Genotype	mature Hybrid line	Stress	Growth chamber	230	20.5	16											0.803
Kutík et al. (2001) Photosynthetica 39(4): 497-506	Fig. 1&2		Zea mays	Angiosperm monocot (Commelinoids)	Poaceae	Leaf	apex	Senescence	Genotype	mature Inbred line	Stress	Growth chamber	230	20.5	16											1.266
Kutík et al. (2001) Photosynthetica 39(4): 497-506	Fig. 1&2		Zea mays	Angiosperm monocot (Commelinoids)	Poaceae	Leaf	apex	Senescence	Genotype	mature Hybrid line	Stress	Growth chamber	230	20.5	16											1.817
Zavorueva et al. (2000) Russian Journal of Plant Physiology 47(6): 740-747	Fig. 1a	1	Pisum sativum	Angiosperm dicot (Eurosids I)	Fabaceae	Leaf		Light type	Age	White light	Stress	Growth chamber	500								4.398	0	0	0	0	0	0	0	0	0					0.33	1
Zavorueva et al. (2000) Russian Journal of Plant Physiology 47(6): 740-747	Fig. 1b	1	Pisum sativum	Angiosperm dicot (Eurosids I)	Fabaceae	Leaf		Light type	Age	Red light	Stress	Growth chamber	500								5.374	0.162	7	23142.9	171.701	3.02974	150953	2.82313	11129.8	0.208151	13.5629	117.813	197.117	40.2319	0.027	1	Alone/Group	Yes	2	0
Zavorueva et al. (2000) Russian Journal of Plant Physiology 47(6): 740-747	Fig. 2b	1	Cucumis sativus	Angiosperm dicot (Eurosids I)	Cucurbitaceae	Leaf		Light type	Age	Red light	Stress	Growth chamber	500								5.758	0.015	5	3000	61.8195	0.299461	12235.8	0.244277	2771.81	0.0553366	4.41438	65.053	160.7	59.519	0.749	3	Alone/Group	Yes	1	0
Zavorueva et al. (2000) Russian Journal of Plant Physiology 47(6): 740-747	Fig. 2c	1	Cucumis sativus	Angiosperm dicot (Eurosids I)	Cucurbitaceae	Leaf		Light type	Age	Red light	Stress	Growth chamber	500								4.998	0.046	5	9200	108.258	0.981229	41063.3	0.875923	4960.17	0.105806	8.27861	65.241	199.225	67.2526	0.31	1	Alone	Yes	0	0
Zavorueva et al. (2000) Russian Journal of Plant Physiology 47(6): 740-747	Fig. 2d	1	Cucumis sativus	Angiosperm dicot (Eurosids I)	Cucurbitaceae	Leaf		Light type	Age	Red light	Stress	Growth chamber	500								6.8	0.172	9	19111.1	156.03	2.90639	159107	2.68853	12980.5	0.219339	12.2574	51.25	209.103	75.4905	0.882	2	Alone/Group	Yes	2	0
Zavorueva et al. (2000) Russian Journal of Plant Physiology 47(6): 740-747	Fig. 2e	1	Cucumis sativus	Angiosperm dicot (Eurosids I)	Cucurbitaceae	Leaf		Light type	Age	Red light	Stress	Growth chamber	500								10.224	0.055	5	11000	118.375	0.53795	49591.1	0.485046	5436.95	0.0531783	9.12112	40.057	141.86	71.763	0	0
Zavorueva et al. (2000) Russian Journal of Plant Physiology 47(6): 740-747	Fig. 3a	1	Cucumis sativus	Angiosperm dicot (Eurosids I)	Cucurbitaceae	Leaf		Light type	Age	White light	Stress	Growth chamber	500								5.132	0.072	2	36000	214.149	1.82648	68056.6	1.72645	3980.08	0.100966	17.0993	45.169	200.13	77.4302	1.19	1	Alone	Yes	0	0
Zavorueva et al. (2000) Russian Journal of Plant Physiology 47(6): 740-747	Fig. 3b	1	Cucumis sativus	Angiosperm dicot (Eurosids I)	Cucurbitaceae	Leaf		Light type	Age	Red light	Stress	Growth chamber	500								8.709	0.161	5	32200	202.532	3.55095	151679	3.34538	9402.73	0.207383	16.1314	40.319	193.809	79.1965	4.175	4	Alone	Yes	0	0
Rey et al. (2000) The Plant Journal 21(5): 483-494	Fig. 3a	1	Nicotiana tabacum	Angiosperm dicot (Euasterids I)	Solanaceae	Leaf		Drought	Mutant	Control WT (RWC 91%)	Control	Growth chamber	300				0.0191009	3.8	0.00502656		4.394	0.109	5	21800	166.645	2.48066	101344	2.30642	7711.63	0.175504	13.1417	95.138	247.965	61.6325	0	0	Alone	Yes	0	0
Rey et al. (2000) The Plant Journal 21(5): 483-494	Fig. 3c	1	Nicotiana tabacum	Angiosperm dicot (Euasterids I)	Solanaceae	Leaf		Drought	Mutant	Drought WT (RWC 55%)	Stress	Growth chamber	300				0.241862	3.9	0.062016		5.45	0.493	5	98600	354.408	9.04587	476691	8.74663	16559.8	0.303849	28.7861	45.283	200.079	77.3674	0	0	Alone	Yes	0	0
Fayez (2000) Pesticide Biochemistry and Physiology 66: 105-115	Fig. 2	1	Glycine max	Angiosperm dicot (Eurosids I)	Fabaceae	Leaf		Toxicity		Control Variety Clark	Stress							20.66			5.572	0.051	19	2684.21	58.4754	0.921742	41091.9	0.74267	9934.05	0.179542	4.13647	19.842	247.017	91.9674	0.039	2	Alone/Group	Yes	2	0
Fayez (2000) Pesticide Biochemistry and Physiology 66: 105-115	Fig. 4	1	Glycine max	Angiosperm dicot (Eurosids I)	Fabaceae	Leaf	monthophyll	Toxicity		1ppm diuron Variety Clark	Stress							12.33			8.45	0.071	12	5916.67	86.8168	0.840237	61556.7	0.728482	9479.48	0.112183	6.49368	23.333	237.255	90.1654	0	0	Alone/Group	Yes	1	0
Fayez (2000) Pesticide Biochemistry and Physiology 66: 105-115	Fig. 4	2	Glycine max	Angiosperm dicot (Eurosids I)	Fabaceae	Leaf	monthophyll	Toxicity		1ppm diuron Variety Clark	Stress							12.33			9.524	0.098	15	6533.33	91.2289	1.02898	85576.8	0.898539	12473.1	0.130965	6.86091	24.569	237.255	89.6445	0	0	Alone/Group	Yes	1	0
Fayez (2000) Pesticide Biochemistry and Physiology 66: 105-115	Fig. 4	3	Glycine max	Angiosperm dicot (Eurosids I)	Fabaceae	Leaf	monthophyll	Toxicity		1ppm diuron Variety Clark	Stress							12.33			7.083	0.09	14	6428.57	90.4945	1.27065	78501.2	1.1083	11544.7	0.162991	6.79978	22.811	237.255	90.3855	0	0	Alone/Group	Yes	1	0
Fayez (2000) Pesticide Biochemistry and Physiology 66: 105-115	Fig. 4	4	Glycine max	Angiosperm dicot (Eurosids I)	Fabaceae	Leaf	monthophyll	Toxicity		1ppm diuron Variety Clark	Stress							12.33			8.511	0.084	13	6461.54	90.7263	0.986958	73294.4	0.861172	10748.4	0.126289	6.81907	18.73	237.255	92.1055	0	0	Alone	Yes	0	0
Fayez (2000) Pesticide Biochemistry and Physiology 66: 105-115	Fig. 5	1	Glycine max	Angiosperm dicot (Eurosids I)	Fabaceae	Leaf		Toxicity		1ppm diuron Variety Clark	Stress							12.33			14.354	0.09	15	6000	87.426	0.627003	78110.4	0.544172	11935.5	0.0831509	6.54439	22.043	254	91.3217	0	0	Alone/Group	Yes	4	0
Fayez (2000) Pesticide Biochemistry and Physiology 66: 105-115	Fig. 6	1	Glycine max	Angiosperm dicot (Eurosids I)	Fabaceae	Leaf	monthophyll	Toxicity		Control Variety Crawford	Control							29			9.18	0.065	24	2708.33	58.7376	0.719106	52425.5	0.579993	12607.6	0.13948	4.15826	34.266	227.834	84.9601	0.141	1	Alone/Group	Yes	4	0
Fayez (2000) Pesticide Biochemistry and Physiology 66: 105-115	Fig. 8	1	Glycine max	Angiosperm dicot (Eurosids I)	Fabaceae	Leaf	monthophyll	Toxicity		1ppm diuron Variety Crawford	Stress							14.33			6.626	0.014	8	1750	47.2155	0.211289	10673.4	0.161083	3333.77	0.0503135	3.20158	103.179	230.212	55.1809	0	0	Alone	Yes	0	0
Fayez (2000) Pesticide Biochemistry and Physiology 66: 105-115	Fig. 8	2	Glycine max	Angiosperm dicot (Eurosids I)	Fabaceae	Leaf	monthophyll	Toxicity		1ppm diuron Variety Crawford	Stress							14.33			2.463	0.01	8	1250	39.9043	0.406009	7222.57	0.293243	2782.53	0.112973	2.59568	102.154	230.212	55.6261	0	0	Alone	Yes	0	0
Fayez (2000) Pesticide Biochemistry and Physiology 66: 105-115	Fig. 8	3	Glycine max	Angiosperm dicot (Eurosids I)	Fabaceae	Leaf	monthophyll	Toxicity		1ppm diuron Variety Crawford	Stress							14.33			5.869	0.015	12	1250	39.9043	0.25558	10833.9	0.184594	4173.79	0.0711159	2.59568	100.864	230.212	56.1865	0	0	Alone	Yes	0	0
Fayez (2000) Pesticide Biochemistry and Physiology 66: 105-115	Fig. 8	4	Glycine max	Angiosperm dicot (Eurosids I)	Fabaceae	Leaf	monthophyll	Toxicity		1ppm diuron Variety Crawford	Stress							14.33			4.516	0.011	8	1375	41.852	0.243578	8076.22	0.178836	2929.38	0.0648667	2.75697	86.093	230.212	62.6027	0	0	Alone	Yes	0	0
Mäkelä et al. (2000) Biologia Plantarum 43(3): 471-475	Fig. 1a	1	Lycopersicon esculentum	Angiosperm dicot (Euasterids I)	Solanaceae	Leaf		Control	Application of glycinebetaine	Control 0mM GB	Control	Greenhouse	350	20	16	42.4	0.21	4.3	0.0488372	0.495283	11.048	0.023	2	11500	121.036	0.341601	20786.8	0.30873	2224.93	0.0330451	9.34268	7.306	254.52	97.1295	4.315	4	Alone	Yes	0	0
Mäkelä et al. (2000) Biologia Plantarum 43(3): 471-475	Fig. 1b	1	Lycopersicon esculentum	Angiosperm dicot (Euasterids I)	Solanaceae	Leaf		Control	Application of glycinebetaine	Control 50mM GB	Control	Greenhouse	350	20	16	51.7	0.34	3.8	0.0894737	0.65764	7.818	0.019	1	19000	155.576	0.298836	17571.7	0.276371	1438	0.0226171	12.2196	0.595	254.909	99.7666	1.46	1	Alone	Yes	0	0
Mäkelä et al. (2000) Biologia Plantarum 43(3): 471-475	Fig. 1c	1	Lycopersicon esculentum	Angiosperm dicot (Euasterids I)	Solanaceae	Leaf		Control	Application of glycinebetaine	Control 100mM GB	Control	Greenhouse	350	20	16	40.4	0.15	4.6	0.0326087	0.371287	6.483	0.055	6	9166.67	108.061	1.1082	49086.9	0.989058	5941.1	0.119708	8.26226	8.405	254.771	96.701	1.52	2	Alone/Group	Yes	1	0
Mäkelä et al. (2000) Biologia Plantarum 43(3): 471-475	Fig. 1d	1	Lycopersicon esculentum	Angiosperm dicot (Euasterids I)	Solanaceae	Leaf		Drought	Application of glycinebetaine	Drought + 0mM GB	Stress	Greenhouse	350	20	16	45.9	0.87	5.5	0.158182	1.89542	5.838	0.081	5	16200	143.656	1.8235	74413	1.67521	6628.26	0.149218	11.2266	3.009	254.26	98.8166	1.396	2	Alone/Group	Yes	1	0
Mäkelä et al. (2000) Biologia Plantarum 43(3): 471-475	Fig. 1d	2	Lycopersicon esculentum	Angiosperm dicot (Euasterids I)	Solanaceae	Leaf		Drought	Application of glycinebetaine	Drought + 0mM GB	Stress	Greenhouse	350	20	16	45.9	0.87	5.5	0.158182	1.89542	8.26	0.034	2	17000	147.16	0.47486	31300	0.43715	2717.36	0.0379519	11.5185	4.585	254.26	98.1967	1.1	2	Alone	Yes	0	0
Mäkelä et al. (2000) Biologia Plantarum 43(3): 471-475	Fig. 1e	1	Lycopersicon esculentum	Angiosperm dicot (Euasterids I)	Solanaceae	Leaf		Drought	Application of glycinebetaine	Drought + 50mM GB	Stress	Greenhouse	350	20	16	42.4	0.38	4.9	0.077551	0.896226	9.768	0.057	5	11400	120.508	0.717523	51491.6	0.648182	5537.47	0.0697063	9.29876	5.722	255	97.7561	1.824	1	Alone	Yes	0	0
Mäkelä et al. (2000) Biologia Plantarum 43(3): 471-475	Fig. 1f	1	Lycopersicon esculentum	Angiosperm dicot (Euasterids I)	Solanaceae	Leaf		Drought	Application of glycinebetaine	Drought + 100mM GB	Stress	Greenhouse	350	20	16	43.6	0.58	4	0.145	1.33028	6.892	0.228	5	45600	241.017	4.23084	216900	4.02486	11216.3	0.208133	19.3379	23.023	254.113	90.9399	1.503	2	Alone	Yes	0	0
Mäkelä et al. (2000) Biologia Plantarum 43(3): 471-475	Fig. 1f	2	Lycopersicon esculentum	Angiosperm dicot (Euasterids I)	Solanaceae	Leaf		Drought	Application of glycinebetaine	Drought + 100mM GB	Stress	Greenhouse	350	20	16	43.6	0.58	4	0.145	1.33028	8.067	0.148	3	49333.3	250.689	2.30637	141072	2.19841	7003.26	0.109136	20.1438	3.217	254.113	98.734	1.65	2	Alone	Yes	0	0
Mäkelä et al. (2000) Biologia Plantarum 43(3): 471-475	Fig. 1g	1	Lycopersicon esculentum	Angiosperm dicot (Euasterids I)	Solanaceae	Leaf		Toxicity	Application of glycinebetaine	100mM NaCl + 0mM GB	Stress	Greenhouse	350	20	16	46.4	0.21	4.6	0.0456522	0.452586	4.743	0.035	2	17500	149.308	0.792932	32260	0.730856	2757.85	0.0624797	11.6975	4.049	250.224	98.3818	0.329	1	Alone	Yes	0	0
Mäkelä et al. (2000) Biologia Plantarum 43(3): 471-475	Fig. 1g	2	Lycopersicon esculentum	Angiosperm dicot (Euasterids I)	Solanaceae	Leaf		Toxicity	Application of glycinebetaine	100mM NaCl + 0mM GB	Stress	Greenhouse	350	20	16	46.4	0.21	4.6	0.0456522	0.452586	5.069	0.031	2	15500	140.518	0.626642	28423.6	0.574563	2592.15	0.0523985	10.9653	1.728	250.224	99.3094	0.122	1	Alone	Yes	0	0
Mäkelä et al. (2000) Biologia Plantarum 43(3): 471-475	Fig. 1h	1	Lycopersicon esculentum	Angiosperm dicot (Euasterids I)	Solanaceae	Leaf		Toxicity	Application of glycinebetaine	100mM NaCl + 50mM GB	Stress	Greenhouse	350	20	16	46.3	0.25	3.1	0.0806452	0.539957	9.943	0.243	8	30375	196.709	2.75198	228519	2.58798	14605.3	0.165406	15.6463	54.131	254.978	78.7703	1.113	1	Alone	Yes	0	0
Mäkelä et al. (2000) Biologia Plantarum 43(3): 471-475	Fig. 1i	1	Lycopersicon esculentum	Angiosperm dicot (Euasterids I)	Solanaceae	Leaf		Toxicity	Application of glycinebetaine	100mM NaCl + 100mM GB	Stress	Greenhouse	350	20	16	46.8	0.36	5.1	0.0705882	0.769231	4.189	0.043	3	14333.3	135.126	1.40707	39286.1	1.28554	3735.78	0.122244	10.5162	86.798	254.955	65.9556	1.133	1	Alone	Yes	0	0
Mäkelä et al. (2000) Biologia Plantarum 43(3): 471-475	Fig. 1i	2	Lycopersicon esculentum	Angiosperm dicot (Euasterids I)	Solanaceae	Leaf		Toxicity	Application of glycinebetaine	100mM NaCl + 100mM GB	Stress	Greenhouse	350	20	16	46.8	0.36	5.1	0.0705882	0.769231	4.809	0.024	1	24000	174.852	0.651289	22392.6	0.607668	1619.67	0.0439531	13.8254	28.5	254.955	88.8216	1.124	1	Alone	Yes	0	0
Viskari et al. (2000) Environmental Pollution 107: 99-107	Fig. 5a	1	Picea abies	Gymnosperm	Pinaceae	Leaf		Toxicity	Age	Control 1 year	Control										39.61	0.224	28	8000	100.951	1.06814	198265	0.945427	25848.7	0.123259	7.67023	84.104	244.812	65.6455	18.639	2	Alone/Group (line)	Yes	10	0
Viskari et al. (2000) Environmental Pollution 107: 99-107	Fig. 5b	1	Picea abies	Gymnosperm	Pinaceae	Leaf		Toxicity	Age	Control 2 years	Control										37.522	0.195	20	9750	111.447	1.25912	174658	1.12777	20441.8	0.131993	8.54415	108.316	244.767	55.7473	22.035	3	Alone/Group	Yes	4	0
Viskari et al. (2000) Environmental Pollution 107: 99-107	Fig. 5c	1	Picea abies	Gymnosperm	Pinaceae	Leaf		Toxicity	Age	100ppm NOx 1 year	Stress										30.585	0.319	17	18764.7	154.609	3.13236	294871	2.89544	24291.1	0.238522	12.1391	91.944	244.894	62.4556	20.401	2	Alone/Group	Yes	4	0
Viskari et al. (2000) Environmental Pollution 107: 99-107	Fig. 5d	1	Picea abies	Gymnosperm	Pinaceae	Leaf		Toxicity	Age	200ppm NOx 2 years	Stress										27.418	0.089	15	5933.33	86.939	0.818165	77178.7	0.709494	11866.6	0.109088	6.50385	174.773	248.026	29.5344	16.54	2	Alone/Group (line)	Not visible	2	0
Klimov et al. (1999) Journal of Plant Physiology 155: 734-739	Table 2		Secale cereale	Angiosperm monocot (Commelinoids)	Poaceae	Leaf		Temperature		Control	Control	Growth chamber	180	18	16					2.6
Klimov et al. (1999) Journal of Plant Physiology 155: 734-739	Table 2		Secale cereale	Angiosperm monocot (Commelinoids)	Poaceae	Leaf		Temperature		2ºC during 10 days	Stress	Growth chamber	180	18	16					2.5
Klimov et al. (1999) Journal of Plant Physiology 155: 734-739	Table 2		Triticum aestivum	Angiosperm monocot (Commelinoids)	Poaceae	Leaf		Temperature		Control	Control	Growth chamber	180	18	16					1.6
Klimov et al. (1999) Journal of Plant Physiology 155: 734-739	Table 2		Triticum aestivum	Angiosperm monocot (Commelinoids)	Poaceae	Leaf		Temperature		2ºC during 10 days	Stress	Growth chamber	180	18	16					2
Zavaleta-Mancera et al. (1999) Journal of Experimental Botany 50(349: 1683-1689	Fig. 1a	1	Nicotiana rustica	Angiosperm dicot (Euasterids I)	Solanaceae	Leaf		Senescence		Control	Control					14.7	0.68	10.6	0.0641509	4.62585	14.562	0.531	6	88500	335.766	8.12051	512453	7.83687	18817.5	0.287774	27.2328	21.869	218.615	89.9966	8.023	3	Alone/Group	Yes	1	0
Zavaleta-Mancera et al. (1999) Journal of Experimental Botany 50(349: 1683-1689	Fig. 1b	1	Nicotiana rustica	Angiosperm dicot (Euasterids I)	Solanaceae	Leaf		Senescence		Senescence (14 weeks)	Stress										4.309	0.554	7	79142.9	317.52	16.4002	533532	15.7943	20750	0.614269	25.7124	42.958	227.227	81.0947	0.931	1	Alone/Group (line(	Yes	1	0
Zavaleta-Mancera et al. (1999) Journal of Experimental Botany 50(349: 1683-1689	Fig. 1c	1	Nicotiana rustica	Angiosperm dicot (Euasterids I)	Solanaceae	Leaf		Senescence		Senescence (16 weeks)	Stress										6.991	3.807	15	253800	568.605	54.4557	3.72898e+06	53.3397	79960.8	1.14377	46.6351	18.225	230.941	92.1084	0	0	Group (line)	Not visible	3	1
Zavaleta-Mancera et al. (1999) Journal of Experimental Botany 50(349: 1683-1689	Table 2		Nicotiana rustica	Angiosperm dicot (Euasterids I)	Solanaceae	Leaf		Senescence		Senescence	Stress					7.1	1.1	7.4	0.148649	15.493
Zavaleta-Mancera et al. (1999) Journal of Experimental Botany 50(349: 1683-1689	Fig. 1d	1	Nicotiana rustica	Angiosperm dicot (Euasterids I)	Solanaceae	Leaf		Senescence		Re-greening 6 days	Stress					9.8	1.3	7.1	0.183099	13.2653	8.558	0.932	9	103556	363.205	22.704	901921	21.9713	30553.7	0.744306	29.5192	17.164	232.455	92.6162	4.453	3	Alone/Group (line(	Yes	2	0
Zavaleta-Mancera et al. (1999) Journal of Experimental Botany 50(349: 1683-1689	Fig. 1e	1	Nicotiana rustica	Angiosperm dicot (Euasterids I)	Solanaceae	Leaf		Senescence		re-greening 13 days	Stress					11.1	1.2	7.4	0.162162	10.8108	16.61	1.837	15	122467	394.979	14.5275	1.78252e+06	14.0966	55414.9	0.438235	32.1668	22.245	238.919	90.6893	3.965	1	Alone/Group (line)	Yes	2	0
Zavaleta-Mancera et al. (1999) Journal of Experimental Botany 50(349: 1683-1689	Fig. 1f	1	Nicotiana rustica	Angiosperm dicot (Euasterids I)	Solanaceae	Leaf		Senescence		Re-greening 20 days	Stress					7.2	1	5.9	0.169492	13.8889	10.158	0.656	7	93714.3	345.516	6.45796	633737	6.2388	22597	0.222455	28.0452	31.635	240.333	86.837	0	0	Alone/Group	Yes	2	0
Zavaleta-Mancera et al. (1999) Journal of Experimental Botany 50(349: 1683-1689	Table 2		Nicotiana rustica	Angiosperm dicot (Euasterids I)	Solanaceae	Leaf		Senescence		Re-greening 20 days + more intese light 6 weeks	Stress					13.2	0.7	7.4	0.0945946	5.30303
Fontes et al. (1999) Plant Cell Reports 19: 81-87	Fig. 4c	1	Capsicum annuum	Angiosperm dicot (Euasterids II)	Solanaceae	Leaf	parenchyme	Waterlogging		Control	Control	Growth chamber	36	26	16						9.3	0.063	9	7000	94.4309	0.677419	55276.6	0.594372	7755.46	0.0833921	7.12745	28.383	219.937	87.0949	0	0	Alone/Group	Yes	2	0
Fontes et al. (1999) Plant Cell Reports 19: 81-87	Fig. 4d	1	Capsicum annuum	Angiosperm dicot (Euasterids II)	Solanaceae	Leaf	parenchyme	Waterlogging		Waterlogging	Stress	Growth chamber	36	26	16						7.13	0.035	9	3888.89	70.3846	1.91152	29302.1	1.60033	5715.78	0.312167	5.12652	14.294	204.625	93.0145	5.299	5	Alone/Group	Yes	2	0
Fontes et al. (1999) Plant Cell Reports 19: 81-87	Fig. 4d	2	Capsicum annuum	Angiosperm dicot (Euasterids II)	Solanaceae	Leaf	parenchyme	Waterlogging		Waterlogging	Stress	Growth chamber	36	26	16						4.426	0.015	5	3000	61.8195	0.93633	12235.8	0.763785	2771.81	0.173022	4.41438	14.904	204.625	92.7164	2.824	2	Alone/Group	Yes	1	0
Guimét et al. (1999) Plant and Cell Physiology 40(9): 986-992	Fig. 1	1	Glycine max	Angiosperm dicot (Eurosids I)	Fabaceae	Leaf	monthophyll	Senescence	Mutant	Control 26DAF	Control 26DAF	Growth chamber	475	24	10						13.076	0.2	5	40000	225.733	2.09468	189606	1.98582	10496.1	0.10993	18.0645	71.528	254.913	71.9402	3.528	3	Alone/Group	Yes	1	0
Guimét et al. (1999) Plant and Cell Physiology 40(9): 986-992	Fig. 1	2	Glycine max	Angiosperm dicot (Eurosids I)	Fabaceae	Leaf	monthophyll	Senescence	Mutant	Control 26DAF	Control 26DAF	Growth chamber	475	24	10						16.456	0.05	3	16666.7	145.71	0.434934	45990.4	0.400056	4035.04	0.0350995	11.3978	62.809	254.913	75.3606	4.96	5	Alone	Yes	0	0
Guimét et al. (1999) Plant and Cell Physiology 40(9): 986-992	Fig. 2	1	Glycine max	Angiosperm dicot (Eurosids I)	Fabaceae	Leaf	monthophyll	Senescence	Mutant	senescent 46DAF	Stress	Growth chamber	475	24	10						16.232	3.272	24	136333	416.741	22.7222	3.18008e+06	22.0839	93586.2	0.649904	33.9802	53.848	240.617	77.6209	1.832	3	Alone/Group	Yes	4	0
Mostowska et al. (1999) Zeitschrift für Naturforschung 25c: 621-628	Fig. 2a	1	Phaseolus vulgaris	Angiosperm dicot (Eurosids I)	Fabaceae	Leaf		Toxicity		21% O2	Control	Growth chamber	920		24						3.552	0.008	9	888.889	33.6503	0.225225	5404.22	0.152146	2599.86	0.0731942	2.07866	20.308	250.471	91.8921	0	0	Alone	Yes	0	0
Mostowska et al. (1999) Zeitschrift für Naturforschung 25c: 621-628	Fig. 2b	1	Phaseolus vulgaris	Angiosperm dicot (Eurosids I)	Fabaceae	Leaf		Toxicity		100% O2	Stress	Growth chamber	920		24						5.518	0.019	14	1357.14	41.5794	0.344328	13919.2	0.252252	5090.44	0.0922515	2.73439	38.704			0	0	Alone/Group	Yes	3	0
Mostowska et al. (1999) Zeitschrift für Naturforschung 25c: 621-628	Fig. 3a	1	Nicotiana tabacum	Angiosperm dicot (Euasterids I)	Solanaceae	Leaf		Senescence		1 month Age (green leaves)	Stress	Growth chamber	161	23	16						4.906	0.031	4	7750	99.361	0.631879	27383.1	0.558155	3632.73	0.0740467	7.53787	41.779	242.215	82.7513	0	0	Alone	Yes	0	0
Mostowska et al. (1999) Zeitschrift für Naturforschung 25c: 621-628	Fig. 3b	1	Nicotiana tabacum	Angiosperm dicot (Euasterids I)	Solanaceae	Leaf		Senescence		1.5 months Age (green-yellow leaves)	Stress	Growth chamber	161	23	16						4.473	0.066	5	13200	129.674	1.47552	60064.3	1.34282	5969.37	0.133453	10.0621	14.101	229.98	93.8686	0	0	Alone/Group	Yes	2	0
Mostowska et al. (1999) Zeitschrift für Naturforschung 25c: 621-628	Fig. 3c	1	Nicotiana tabacum	Angiosperm dicot (Euasterids I)	Solanaceae	Leaf		Senescence		4 months Age (Leafs amarillas)	Stress	Growth chamber	161	23	16						2.525	1.022	5	204400	510.277	40.4752	998616	39.5491	23904.9	0.946729	41.7745	15.797	250.613	93.6967	0	0	Alone/Group	Yes	1	0
Eymery et al. (1999) Plant Physiology and Biochemistry 37(4): 305-312	Fig. 1a	1	Solanum tuberosum	Angiosperm dicot (Euasterids I)	Solanaceae	Leaf		Drought		Control (93% RWC)	Control	Growth chamber					0.0141372	0.8	0.0176715		6.011	0.036	4	9000	107.075	0.62069	32094.8	0.553359	3923.53	0.067647	8.18009	23.854	228.744	89.5717	0.211	1	Alone	Yes	0	0
Eymery et al. (1999) Plant Physiology and Biochemistry 37(4): 305-312	Fig. 1b	1	Solanum tuberosum	Angiosperm dicot (Euasterids I)	Solanaceae	Leaf		Drought		Drought (70% RWC)	Stress	Growth chamber					0.182415	3.6	0.0506709		7.564	0.233	10	23300	172.283	3.08038	217164	2.87102	15954.6	0.210928	13.6114	29.885	229.361	86.9703	0	0	Alone/Group	Yes	1	0
Kutík et al (1999) Photosynthetica 36(4): 497-507	Table 1&2		Zea mays	Angiosperm monocot (Commelinoids)	Poaceae	Leaf	monthophyll center	Senescence		Young Inbred line	Stress	Growth chamber	500	20.5	16	7.48	0.01122			0.15
Kutík et al (1999) Photosynthetica 36(4): 497-507	Table 1&2		Zea mays	Angiosperm monocot (Commelinoids)	Poaceae	Leaf	monthophyll center	Senescence		mature Inbred line	Stress	Growth chamber	500	20.5	16	6.89	0.071656			1.04
Kutík et al (1999) Photosynthetica 36(4): 497-507	Table 1&2		Zea mays	Angiosperm monocot (Commelinoids)	Poaceae	Leaf	monthophyll center	Senescence		senescent Inbred line	Stress	Growth chamber	500	20.5	16	6.91	0.219047			3.17
Kutík et al (1999) Photosynthetica 36(4): 497-507	Table 1&2		Zea mays	Angiosperm monocot (Commelinoids)	Poaceae	Leaf	monthophyll center	Senescence		Young Inbred line	Stress	Growth chamber	500	20.5	16	7.17	0.005736			0.08
Kutík et al (1999) Photosynthetica 36(4): 497-507	Table 1&2		Zea mays	Angiosperm monocot (Commelinoids)	Poaceae	Leaf	monthophyll center	Senescence		mature Inbred line	Stress	Growth chamber	500	20.5	16	9.32	0.13048			1.4
Kutík et al (1999) Photosynthetica 36(4): 497-507	Table 1&2		Zea mays	Angiosperm monocot (Commelinoids)	Poaceae	Leaf	monthophyll center	Senescence		senescent Inbred line	Stress	Growth chamber	500	20.5	16	6.84	0.2394			3.5
Kutík et al (1999) Photosynthetica 36(4): 497-507	Table 1&2		Zea mays	Angiosperm monocot (Commelinoids)	Poaceae	Leaf	monthophyll center	Senescence		mature Hybrid line	Stress	Growth chamber	500	20.5	16	7.53	0.152859			2.03
Kutík et al (1999) Photosynthetica 36(4): 497-507	Table 1&2		Zea mays	Angiosperm monocot (Commelinoids)	Poaceae	Leaf	monthophyll center	Senescence		mature Hybrid line	Stress	Growth chamber	500	20.5	16	8.89	0.098679			1.11
Kutík et al (1999) Photosynthetica 36(4): 497-507	Table 1&2		Zea mays	Angiosperm monocot (Commelinoids)	Poaceae	Leaf	monthophyll center	Senescence		Young Inbred line	Stress	Growth chamber	500	20.5	16	6.45	0.013545			0.21
Kutík et al (1999) Photosynthetica 36(4): 497-507	Table 1&2		Zea mays	Angiosperm monocot (Commelinoids)	Poaceae	Leaf	monthophyll center	Senescence		mature Inbred line	Stress	Growth chamber	500	20.5	16	7.48	0.101728			1.36
Kutík et al (1999) Photosynthetica 36(4): 497-507	Table 1&2		Zea mays	Angiosperm monocot (Commelinoids)	Poaceae	Leaf	monthophyll center	Senescence		senescent Inbred line	Stress	Growth chamber	500	20.5	16	8.47	0.376915			4.45
Kutík et al (1999) Photosynthetica 36(4): 497-507	Table 1&2		Zea mays	Angiosperm monocot (Commelinoids)	Poaceae	Leaf	monthophyll center	Senescence		Young Inbred line	Stress	Growth chamber	500	20.5	16	4.86	0.00729			0.15
Kutík et al (1999) Photosynthetica 36(4): 497-507	Table 1&2		Zea mays	Angiosperm monocot (Commelinoids)	Poaceae	Leaf	monthophyll center	Senescence		mature Inbred line	Stress	Growth chamber	500	20.5	16	8.87	0.085152			0.96
Kutík et al (1999) Photosynthetica 36(4): 497-507	Table 1&2		Zea mays	Angiosperm monocot (Commelinoids)	Poaceae	Leaf	monthophyll center	Senescence		senescent Inbred line	Stress	Growth chamber	500	20.5	16	9.99	0.34965			3.5
Kutík et al (1999) Photosynthetica 36(4): 497-507	Table 1&2		Zea mays	Angiosperm monocot (Commelinoids)	Poaceae	Leaf	monthophyll center	Senescence		mature Hybrid line	Stress	Growth chamber	500	20.5	16	6.67	0.074037			1.11
Kutík et al (1999) Photosynthetica 36(4): 497-507	Table 1&2		Zea mays	Angiosperm monocot (Commelinoids)	Poaceae	Leaf	monthophyll center	Senescence		mature Hybrid line	Stress	Growth chamber	500	20.5	16	5.68	0.067592			1.19
Kutík et al (1999) Photosynthetica 36(4): 497-507	Table 1&2		Betula pendula	Angiosperm dicot (Eurosids I)	Betulaceae	Leaf	monthophyll palisade	Ozone	Drought	Control	Control	Growth chamber	490	19.5	22		0.0188873	2.4	0.00786972
Kutík et al (1999) Photosynthetica 36(4): 497-507	Table 1&2		Betula pendula	Angiosperm dicot (Eurosids I)	Betulaceae	Leaf	monthophyll palisade	Ozone	Drought	Control + Ozone	Stress	Growth chamber	490	19.5	22		0.104073	4.5	0.0231273
Päákkónen et al. (1998) Plant, Cell and Environment 21: 671-684	Fig. 3a	1	Betula pendula	Angiosperm dicot (Eurosids I)	Betulaceae	Leaf	monthophyll palisade	Ozone	Drought	Drought moderated	Stress	Growth chamber	490	19.5	22		0.0469126	4.1	0.0114421		4.9	0.033	12	2750	59.1877	0.756014	26662.1	0.610816	6354.69	0.145583	4.19566	35.75	217.976	83.5991	0.535	1	Alone	Yes	0	0
Päákkónen et al. (1998) Plant, Cell and Environment 21: 671-684	Fig. 3a	2	Betula pendula	Angiosperm dicot (Eurosids I)	Betulaceae	Leaf	monthophyll palisade	Ozone	Drought	Drought moderated	Stress	Growth chamber	490	19.5	22		0.0469126	4.1	0.0114421		5.266	0.033	8	4125	72.4898	0.674571	27777.4	0.567813	5239.42	0.107102	5.30161	34.567	217.976	84.1418	0.374	1	Alone	Yes	0	0
Päákkónen et al. (1998) Plant, Cell and Environment 21: 671-684	Fig. 3a	3	Betula pendula	Angiosperm dicot (Eurosids I)	Betulaceae	Leaf	monthophyll palisade	Ozone	Drought	Drought moderated	Stress	Growth chamber	490	19.5	22		0.0469126	4.1	0.0114421		2.775	0.037	8	4625	76.7575	1.33333	31457.7	1.13361	5561.2	0.200404	5.65663	40.86	217.976	81.2548	0	0	Alone/Group	Yes	1	0
Päákkónen et al. (1998) Plant, Cell and Environment 21: 671-684	Table 5&6		Betula pendula	Angiosperm dicot (Eurosids I)	Betulaceae	Leaf	monthophyll palisade	Ozone	Drought	Drought moderated + Ozone	Stress	Growth chamber	490	19.5	22		0.117948	6.5	0.0181459
Päákkónen et al. (1998) Plant, Cell and Environment 21: 671-684	Fig. 3b	1	Betula pendula	Angiosperm dicot (Eurosids I)	Betulaceae	Leaf	monthophyll palisade	Ozone	Drought	Drought	Stress	Growth chamber	490	19.5	22		0.197514	8	0.0246893		10.488	2.428	6	404667	717.983	23.7109	2.38881e+06	23.3282	40431.4	0.394838	59.0829	138.646	225.039	38.3902	0.248	1	Alone/Group	Yes	1	0
Päákkónen et al. (1998) Plant, Cell and Environment 21: 671-684	Fig. 3b	2	Betula pendula	Angiosperm dicot (Eurosids I)	Betulaceae	Leaf	monthophyll palisade	Ozone	Drought	Drought	Stress	Growth chamber	490	19.5	22		0.197514	8	0.0246893		13.785	3.758	7	536857	826.979	27.2615	3.70555e+06	26.8811	54360.9	0.394348	68.1658	118.899	225.039	47.1652	0	0	Alone	Yes	0	0
Päákkónen et al. (1998) Plant, Cell and Environment 21: 671-684	Fig. 3c	1	Betula pendula	Angiosperm dicot (Eurosids I)	Betulaceae	Leaf	monthophyll palisade	Ozone	Drought	Drought + Ozone	Stress	Growth chamber	490	19.5	22		0.215825	4.7	0.0459202		19.65	0.323	8	40375	226.789	1.64377	306291	1.55873	16873.3	0.0858693	18.1524	79.176	203.166	61.0289	0	0	Alone	Yes	0	0
Päákkónen et al. (1998) Plant, Cell and Environment 21: 671-684	Fig. 3c	2	Betula pendula	Angiosperm dicot (Eurosids I)	Betulaceae	Leaf	monthophyll palisade	Ozone	Drought	Drought + Ozone	Stress	Growth chamber	490	19.5	22		0.215825	4.7	0.0459202		9.455	0.125	2	62500	282.166	1.32205	119802	1.26707	5262.17	0.0556549	22.7665	113.042	203.166	44.3598	0	0	Alone	Yes	0	0
Päákkónen et al. (1998) Plant, Cell and Environment 21: 671-684	Table 5&6		Betula pendula	Angiosperm dicot (Eurosids I)	Betulaceae	Leaf	monthophyll palisade	Ozone	Drought	Control	Control	Growth chamber	490	19.5	22		0.0395028	1.6	0.0246893
Päákkónen et al. (1998) Plant, Cell and Environment 21: 671-684	Fig. 3d	1	Betula pendula	Angiosperm dicot (Eurosids I)	Betulaceae	Leaf	monthophyll palisade	Ozone	Drought	Control + Ozone	Stress	Growth chamber	490	19.5	22		0.125403	8.8	0.0142504		7.369	0.109	3	36333.3	215.138	1.56835	103057	1.48284	5998.08	0.0863034	17.1817	53.912	235.365	77.0943	0.419	2	Alone	Yes	0	0
Päákkónen et al. (1998) Plant, Cell and Environment 21: 671-684	Table 5&6		Betula pendula	Angiosperm dicot (Eurosids I)	Betulaceae	Leaf	monthophyll palisade	Ozone	Drought	Drought moderated	Stress	Growth chamber	490	19.5	22		0.0488785	2	0.0244393
Päákkónen et al. (1998) Plant, Cell and Environment 21: 671-684	Table 5&6		Betula pendula	Angiosperm dicot (Eurosids I)	Betulaceae	Leaf	monthophyll palisade	Ozone	Drought	Drought moderated + Ozone	Stress	Growth chamber	490	19.5	22		0.232892	4.5	0.0517538
Päákkónen et al. (1998) Plant, Cell and Environment 21: 671-684	Table 5&6		Betula pendula	Angiosperm dicot (Eurosids I)	Betulaceae	Leaf	monthophyll palisade	Ozone	Drought	Drought	Stress	Growth chamber	490	19.5	22		0.0871737	3.9	0.0223522
Päákkónen et al. (1998) Plant, Cell and Environment 21: 671-684	Table 5&6		Betula pendula	Angiosperm dicot (Eurosids I)	Betulaceae	Leaf	monthophyll palisade	Ozone	Drought	Drought + Ozone	Stress	Growth chamber	490	19.5	22		0.062764	2.3	0.0272887
Päákkónen et al. (1998) Plant, Cell and Environment 21: 671-684	Table 5&6		Betula pendula	Angiosperm dicot (Eurosids I)	Betulaceae	Leaf	monthophyll palisade	Ozone	Drought	Control	Control	Open Top Chamber							0.0651442
Päákkónen et al. (1998) Plant, Cell and Environment 21: 671-684	Table 5&6		Betula pendula	Angiosperm dicot (Eurosids I)	Betulaceae	Leaf	monthophyll palisade	Ozone	Drought	Control + Ozone	Stress	Open Top Chamber							0.0564106
Päákkónen et al. (1998) Plant, Cell and Environment 21: 671-684	Table 5&6		Betula pendula	Angiosperm dicot (Eurosids I)	Betulaceae	Leaf	monthophyll palisade	Ozone	Drought	Drought	Stress	Open Top Chamber							0.130741
Päákkónen et al. (1998) Plant, Cell and Environment 21: 671-684	Table 5&6		Betula pendula	Angiosperm dicot (Eurosids I)	Betulaceae	Leaf	monthophyll palisade	Ozone	Drought	Drought + Ozone	Stress	Open Top Chamber							0.144546
Päákkónen et al. (1998) Plant, Cell and Environment 21: 671-684	Table 5&6		Betula pendula	Angiosperm dicot (Eurosids I)	Betulaceae	Leaf	monthophyll palisade	Ozone	Drought	Control	Control	Open Top Chamber							0.0535022
Päákkónen et al. (1998) Plant, Cell and Environment 21: 671-684	Table 5&6		Betula pendula	Angiosperm dicot (Eurosids I)	Betulaceae	Leaf	monthophyll palisade	Ozone	Drought	Control + Ozone	Stress	Open Top Chamber							0.0891971
Päákkónen et al. (1998) Plant, Cell and Environment 21: 671-684	Table 5&6		Betula pendula	Angiosperm dicot (Eurosids I)	Betulaceae	Leaf	monthophyll palisade	Ozone	Drought	Drought	Stress	Open Top Chamber							0.131382
Päákkónen et al. (1998) Plant, Cell and Environment 21: 671-684	Table 5&6		Betula pendula	Angiosperm dicot (Eurosids I)	Betulaceae	Leaf	monthophyll palisade	Ozone	Drought	Drought + Ozone	Stress	Open Top Chamber							0.0886685
Olmos et al. (1998) Scientia Horticulturae 75: 91-101	Fig. 4a	1	Dianthus caryophyllus	Angiosperm dicot (Core Eudicots)	Caryophyllaceae	Leaf		Waterlogging		Control	Control	Growth chamber										0	0	0	0	0	0	0	0	0					0	0
Olmos et al. (1998) Scientia Horticulturae 75: 91-101	Fig. 4a	2	Dianthus caryophyllus	Angiosperm dicot (Core Eudicots)	Caryophyllaceae	Leaf		Waterlogging		Control	Control	Growth chamber									0.542	0.0006	1	600	27.6465	0.110701	368.017	0.0678998	232.289	0.0428577	1.58431	159.375	234.96	32.1693	0	0	Alone	No	0	0
Olmos et al. (1998) Scientia Horticulturae 75: 91-101	Fig. 4a	3	Dianthus caryophyllus	Angiosperm dicot (Core Eudicots)	Caryophyllaceae	Leaf		Waterlogging		Control	Control	Growth chamber										0	0	0	0	0	0	0	0	0					0	0
Olmos et al. (1998) Scientia Horticulturae 75: 91-101	Fig. 4a	4	Dianthus caryophyllus	Angiosperm dicot (Core Eudicots)	Caryophyllaceae	Leaf		Waterlogging		Control	Control	Growth chamber										0	0	0	0	0	0	0	0	0					0	0
Olmos et al. (1998) Scientia Horticulturae 75: 91-101	Fig. 4d	1	Dianthus caryophyllus	Angiosperm dicot (Core Eudicots)	Caryophyllaceae	Leaf		Waterlogging		Waterlogging	Stress	Growth chamber									7.215	0.175	15	11666.7	121.91	2.50752	158279	2.26793	16810.5	0.240873	9.41546	48.628	217.41	77.633	0.236	1	Alone/Group	Yes	1	0
Olmos et al. (1998) Scientia Horticulturae 75: 91-101	Fig. 4d	2	Dianthus caryophyllus	Angiosperm dicot (Core Eudicots)	Caryophyllaceae	Leaf		Waterlogging		Waterlogging	Stress	Growth chamber									4.839	0.077	7	11000	118.375	1.67319	69427.5	1.50864	7611.73	0.165401	9.12112	37.557	217.41	82.7253	0.237	1	Alone/Group	Yes	1	0
Olmos et al. (1998) Scientia Horticulturae 75: 91-101	Fig. 4d	3	Dianthus caryophyllus	Angiosperm dicot (Core Eudicots)	Caryophyllaceae	Leaf		Waterlogging		Waterlogging	Stress	Growth chamber									5.836	0.147	15	9800	111.732	2.64246	131703	2.36749	15371.7	0.27632	8.56791	45.318	217.41	79.1555	0.273	1	Alone/Group	Yes	2	0
Olmos et al. (1998) Scientia Horticulturae 75: 91-101	Fig. 4d	4	Dianthus caryophyllus	Angiosperm dicot (Core Eudicots)	Caryophyllaceae	Leaf		Waterlogging		Waterlogging	Stress	Growth chamber									10.229	0.155	13	11923.1	123.242	1.5153	140347	1.37205	14732.4	0.144025	9.52642	53.118	217.41	75.5678	0	0	Alone/Group	Yes	1	0
Bondada et al. (1998) Photosynthetica 35(3): 467-471	Table 1		Gossypium hirsutum	Angiosperm dicot (Eurosids II)	Malvaceae	Leaf		Senescence		20 days	Stress	Field						4	0.237584
Bondada et al. (1998) Photosynthetica 35(3): 467-471	Table 1		Gossypium hirsutum	Angiosperm dicot (Eurosids II)	Malvaceae	Leaf		Senescence		30 days	Stress	Field						8	0.567451
Bondada et al. (1998) Photosynthetica 35(3): 467-471	Table 1		Gossypium hirsutum	Angiosperm dicot (Eurosids II)	Malvaceae	Leaf		Senescence		40 days	Stress	Field						12	1.22719
Bondada et al. (1998) Photosynthetica 35(3): 467-471	Table 1		Gossypium hirsutum	Angiosperm dicot (Eurosids II)	Malvaceae	Leaf		Senescence		60 days	Stress	Field						14	1.2868
Bondada et al. (1998) Photosynthetica 35(3): 467-471	Table 1		Gossypium hirsutum	Angiosperm dicot (Eurosids II)	Malvaceae	Leaf		Senescence		20 days	Stress	Field						3	0.282744
Bondada et al. (1998) Photosynthetica 35(3): 467-471	Table 1		Gossypium hirsutum	Angiosperm dicot (Eurosids II)	Malvaceae	Leaf		Senescence		30 days	Stress	Field						9	0.636174
Bondada et al. (1998) Photosynthetica 35(3): 467-471	Table 1		Gossypium hirsutum	Angiosperm dicot (Eurosids II)	Malvaceae	Leaf		Senescence		40 days	Stress	Field						13	1.30698
Bondada et al. (1998) Photosynthetica 35(3): 467-471	Table 1		Gossypium hirsutum	Angiosperm dicot (Eurosids II)	Malvaceae	Leaf		Senescence		60 days	Stress	Field						14	1.34782
Kukkola et al. (1997) Trees 11: 378-387	Fig. 4a	1	Pinus sylvestris	Gymnosperm	Pinaceae	Leaf		Toxicity		At 50 km of the foundry	Stress	Field									6.812	0.149	15	9933.33	112.49	2.18732	133597	1.9612	15478.8	0.227228	8.63099	78.978	186.769	57.7135	0	0	Alone	Yes	0	0
Kukkola et al. (1997) Trees 11: 378-387	Fig. 4a	2	Pinus sylvestris	Gymnosperm	Pinaceae	Leaf		Toxicity		At 50 km of the foundry	Stress	Field									6.353	0.121	11	11000	118.375	1.90461	109100	1.7173	11961.3	0.188278	9.12112	76.367	186.769	59.1115	0	0	Alone	Yes	0	0
Kukkola et al. (1997) Trees 11: 378-387	Fig. 4a	3	Pinus sylvestris	Gymnosperm	Pinaceae	Leaf		Toxicity		At 50 km of the foundry	Stress	Field									5.723	0.149	15	9933.33	112.49	2.60353	133597	2.33439	15478.8	0.270466	8.63099	75.747	186.769	59.4435	0	0	Alone	Yes	0	0
Kukkola et al. (1997) Trees 11: 378-387	Fig. 4a	4	Pinus sylvestris	Gymnosperm	Pinaceae	Leaf		Toxicity		At 50 km of the foundry	Stress	Field									2.768	0.027	3	9000	107.075	0.975434	24071.1	0.869621	2942.65	0.106309	8.18009	68.181	186.769	63.4945	0	0	Alone	Yes	0	0
Kukkola et al. (1997) Trees 11: 378-387	Fig. 4b	1	Pinus sylvestris	Gymnosperm	Pinaceae	Leaf		Toxicity		At 10 km of the foundry	Stress	Field									2.992	0.102	17	6000	87.426	3.40909	88525.1	2.95873	13526.9	0.452101	6.54439	142.18	206.056	30.9993	0	0	Alone/Group (line)	Yes	4	0
Kukkola et al. (1997) Trees 11: 378-387	Fig. 4b	2	Pinus sylvestris	Gymnosperm	Pinaceae	Leaf		Toxicity		At 10 km of the foundry	Stress	Field									1.753	0.061	14	4357.14	74.5017	3.47975	51596.6	2.94333	9434.45	0.538189	5.46896	152.52	206.056	25.9813	0	0	Alone/Group (line)	Yes	4	0
Kukkola et al. (1997) Trees 11: 378-387	Fig. 4c	1	Pinus sylvestris	Gymnosperm	Pinaceae	Leaf		Toxicity		At 10 km of the foundry	Stress	Field									4.082	0.147	12	12250	124.92	3.60118	133286	3.26521	13788.9	0.337798	9.66618	112.798	235.436	52.0897	0	0	Alone/Group	Yes	2	0
Kukkola et al. (1997) Trees 11: 378-387	Fig. 4c	2	Pinus sylvestris	Gymnosperm	Pinaceae	Leaf		Toxicity		At 10 km of the foundry	Stress	Field									4.636	0.098	8	12250	124.92	2.11389	88857.3	1.91668	9192.6	0.198287	9.66618	107.562	235.436	54.3137	0	0	Alone/Group	Yes	3	0
Pritchard et al. (1997) Plant, Cell and Environment 20: 461-471	Table 1		Pinus palustris	Gymnosperm	Pinaceae	Leaf		Elevated CO2 + Drought + Deficiency + Seasonal variation		720 umol/mol CO2, 40g/m2 N, -0,5MPa; spring	Stress	Open Top Chamber				9.8		7.6
Pritchard et al. (1997) Plant, Cell and Environment 20: 461-471	Table 1		Pinus palustris	Gymnosperm	Pinaceae	Leaf		Elevated CO2 + Drought + Deficiency + Seasonal variation		720 umol/mol CO2, 40g/m2 N, -1,5MPa; spring	Stress	Open Top Chamber				7.4		10
Pritchard et al. (1997) Plant, Cell and Environment 20: 461-471	Table 1		Pinus palustris	Gymnosperm	Pinaceae	Leaf		Elevated CO2 + Drought + Deficiency + Seasonal variation		720 umol/mol CO2, 4g/m2 N, -0,5MPa; spring	Stress	Open Top Chamber				5.6		10.4
Pritchard et al. (1997) Plant, Cell and Environment 20: 461-471	Fig. 1-3	1	Pinus palustris	Gymnosperm	Pinaceae	Leaf		Elevated CO2 + Drought + Deficiency + Seasonal variation		720 umol/mol CO2, 4g/m2 N, -1,5MPa; spring	Stress	Open Top Chamber				17.5		12.2			7.466	0.027	4	6750	92.7293	0.803093	23631	0.702886	3382.72	0.100616	6.9858	26.801	241.911	88.9211	4.104	1	Alone	Yes	0	0
Pritchard et al. (1997) Plant, Cell and Environment 20: 461-471	Table 1		Pinus palustris	Gymnosperm	Pinaceae	Leaf		Elevated CO2 + Drought + Deficiency + Seasonal variation		360 umol/mol CO2, 40g/m2 N, -0,5MPa; spring	Stress	Open Top Chamber				8.5		13.7
Pritchard et al. (1997) Plant, Cell and Environment 20: 461-471	Table 1		Pinus palustris	Gymnosperm	Pinaceae	Leaf		Elevated CO2 + Drought + Deficiency + Seasonal variation		360 umol/mol CO2, 40g/m2 N, -1,5MPa; spring	Stress	Open Top Chamber				6.9		23.5
Pritchard et al. (1997) Plant, Cell and Environment 20: 461-471	Table 1		Pinus palustris	Gymnosperm	Pinaceae	Leaf		Elevated CO2 + Drought + Deficiency + Seasonal variation		360 umol/mol CO2, 4g/m2 N, -0,5MPa; spring	Stress	Open Top Chamber				6		14.4
Pritchard et al. (1997) Plant, Cell and Environment 20: 461-471	Table 1		Pinus palustris	Gymnosperm	Pinaceae	Leaf		Elevated CO2 + Drought + Deficiency + Seasonal variation		360 umol/mol CO2, 4g/m2 N, -1,5MPa; spring	Stress	Open Top Chamber				9		7.9
Pritchard et al. (1997) Plant, Cell and Environment 20: 461-471	Fig. 2-1	1	Pinus palustris	Gymnosperm	Pinaceae	Leaf		Elevated CO2 + Drought + Deficiency + Seasonal variation		360 umol/mol CO2, 40g/m2 N, -0,5MPa; autumn	Stress	Open Top Chamber									3.851	0.022	3	7333.33	96.6531	0.57128	19363.2	0.50281	2647.99	0.068761	7.31244	45.305	255	82.2333	0	0	Alone/Group	Yes	1	0
Pritchard et al. (1997) Plant, Cell and Environment 20: 461-471	Fig. 2-1	2	Pinus palustris	Gymnosperm	Pinaceae	Leaf		Elevated CO2 + Drought + Deficiency + Seasonal variation		360 umol/mol CO2, 40g/m2 N, -0,5MPa; autumn	Stress	Open Top Chamber									3.253	0.027	5	5400	82.9396	0.830003	23246.7	0.714623	3767.07	0.115803	6.17102	45.9	255	82	0	0	Alone/Group	Yes	1	0
Pritchard et al. (1997) Plant, Cell and Environment 20: 461-471	Fig. 2-2	1	Pinus palustris	Gymnosperm	Pinaceae	Leaf		Elevated CO2 + Drought + Deficiency + Seasonal variation		720 umol/mol CO2, 40g/m2 N, -0,5MPa; autumn	Stress	Open Top Chamber									7.78	0.106	13	8153.85	101.917	1.36247	93934.5	1.20738	12119.5	0.155778	7.75066	49.182	250.996	80.4053	0	0	Alone/Group	Yes	2	0
Pritchard et al. (1997) Plant, Cell and Environment 20: 461-471	Fig. 2-3	1	Pinus palustris	Gymnosperm	Pinaceae	Leaf		Elevated CO2 + Drought + Deficiency + Seasonal variation		360 umol/mol CO2, 4g/m2 N, -1,5MPa; autumn	Stress	Open Top Chamber									7.618	0	0	0	0	0	0	0	0	0					0.544	1
Molas (1997) Acta Societatis Botanicorum Poloniae 66(3-4): 307-317	Fig. 25	1	Brassica oleracea	Angiosperm dicot (Eurosids II)	Brassicaceae	Leaf	center	Toxicity		5mg Ni	Stress	Growth chamber	240	24	16								3			0.28						29.536	241.064	87.7477	0	0	Alone	Yes	0	0
Molas (1997) Acta Societatis Botanicorum Poloniae 66(3-4): 307-317	Fig. 26	1	Brassica oleracea	Angiosperm dicot (Eurosids II)	Brassicaceae	Leaf	center	Toxicity		5mg Ni	Stress	Growth chamber	240	24	16							0	0	0	0	0	0	0	0	0					0	0
[truncated: 626 more rows]
